# Supplementary material for: A Linear-Scaling Integral-Direct Explicitly Correlated Second-Order Møller–Plesset Approach
Source: J Chem Theory Comput. 2026 Mar 3;22(6):2946–58. doi: 10.1021/acs.jctc.5c02184 (PMC13019628; doi:10.1021/acs.jctc.5c02184)
Supplement: Supplementary file 1 [file ct5c02184_si_001.xlsx]

## Sheet: Description
Supplementary material for the paper
“A linear-scaling integral-direct explicitly correlated second-order Møller–Plesset approach”
Mihály. Kállay, Péter R. Nagy, Bence Ladóczki, Dávid Mester
Department of Physical Chemistry and Materials Science, Faculty of Chemical Technology and Biotechnology, Budapest University of Technology and Economics, Műegyetem rkp. 3., H-1111 Budapest, Hungary
HUN-REN-BME Quantum Chemistry Research Group, Műegyetem rkp. 3., H-1111 Budapest, Hungary
MTA-BME Lendület Quantum Chemistry Research Group, Műegyetem rkp. 3., H-1111 Budapest, Hungary
Sheet	Description
TTT_aug-cc-pVXZ	Correlation contributions evaluated with the conventional MP2 method for the TTT test set with the aug-cc-pVXZ basis sets
TTT_aug-cc-pV(X,X+1)Z	CBS-extrapolated correlation contributions evaluated with the conventional MP2 method for the TTT test set with the aug-cc-pVXZ and aug-cc-pV(X+1)Z basis sets
TTT_cc-pVXZ-F12	Correlation contributions evaluated with explicitly correlated MP2 methods for the TTT test set with the cc-pVXZ-F12 basis sets
Error statistics with default truncation threshold are highlighted in yellow.
Hartree to kJ/mol conversion factor:			2625.5

## Sheet: NWH_aug-cc-pVQZ
2625.5
Molecule	HF energy (Hartree)	MP2-F12 correlation energy (Hartree)
1	-1.13345	-0.0332581
205	-267.295	-1.13913
206	-267.329	-1.1413
209	-234.274	-1.11143
210	-468.537	-2.27404
211	-321.705	-1.3083
212	-321.703	-1.3064
213	-78.0696	-0.357978
214	-147.911	-0.604384
215	-226.036	-0.968705
216	-308.896	-1.39434
217	-615.383	-2.78564
219	-461.504	-2.08889
220	-461.492	-2.0524
221	-565.33	-2.18116
222	-565.29	-2.18348
223	-313.567	-1.51082
224	-313.548	-1.53672
901	-115.916	-0.514561
903	-117.124	-0.543929
907	-154.988	-0.6948
908	-194.056	-0.890135
910	-196.416	-0.959672
912	-269.846	-1.20409
913	-307.707	-1.356
916	-133.121	-0.583044
926	-227.92	-0.867315
927	-229.046	-0.903477
928	-192.048	-0.796757
931	-304.837	-1.2076
932	-343.883	-1.39416
933	-384.121	-1.61214
935	-115.914	-0.509791
936	-115.873	-0.519638
937	-117.109	-0.551373
941	-154.963	-0.704825
942	-194.022	-0.888692
944	-196.416	-0.952289
946	-269.757	-1.21757
947	-307.647	-1.34884
950	-133.1	-0.591489
960	-227.894	-0.865112
961	-228.933	-0.905713
962	-191.993	-0.801806
965	-304.817	-1.19997
966	-343.878	-1.38796
967	-384.103	-1.61602
Reaction	Contributions to reaction energies (kJ/mol)
1	-91.6923	-5.6863
2	27.8403	-134.339
3	5.34555	4.98419
4	-145.23	-16.6525
5	372.971	-166.644
6	32.2557	95.8198
7	105.326	-6.08158
8	48.2176	-68.0025
9	6.68649	12.5225
10	112.816	-13.3303
11	41.1168	-19.5461
12	65.1737	-26.3201
13	89.6968	3.78853
14	0.863729	19.3835
15	234.186	-35.3921
16	157.796	18.8042
17	55.8048	-22.1717
18	68.1597	5.78248
19	296.439	-5.86923
20	144.608	-13.2541
21	51.2697	20.0286
22	14.505	16.2869
23	45.4782	-10.1894

## Sheet: NWH_aug-cc-pV5Z
2625.5
Molecule	HF energy (Hartree)	MP2-F12 correlation energy (Hartree)
1	-1.13358	-0.0337475
205	-267.298	-1.16062
206	-267.333	-1.16306
209	-234.277	-1.13176
210	-468.543	-2.31371
211	-321.709	-1.33563
212	-321.707	-1.33376
213	-78.0707	-0.364805
214	-147.913	-0.616741
215	-226.039	-0.988107
216	-308.9	-1.4204
217	-615.39	-2.83629
219	-461.51	-2.12779
220	-461.498	-2.09076
221	-565.337	-2.22749
222	-565.297	-2.23037
223	-313.571	-1.53836
224	-313.553	-1.56382
901	-115.918	-0.52445
903	-117.126	-0.554158
907	-154.99	-0.708015
908	-194.058	-0.906881
910	-196.419	-0.976971
912	-269.85	-1.22684
913	-307.711	-1.38171
916	-133.123	-0.594622
926	-227.924	-0.887361
927	-229.049	-0.92382
928	-192.051	-0.813592
931	-304.841	-1.23403
932	-343.888	-1.42393
933	-384.126	-1.64563
935	-115.915	-0.519494
936	-115.875	-0.529602
937	-117.11	-0.561789
941	-154.965	-0.718226
942	-194.024	-0.905456
944	-196.419	-0.969682
946	-269.76	-1.2404
947	-307.651	-1.37451
950	-133.102	-0.603257
960	-227.898	-0.885081
961	-228.936	-0.925849
962	-191.996	-0.818695
965	-304.822	-1.22634
966	-343.883	-1.41766
967	-384.109	-1.64929
Reaction	Contributions to reaction energies (kJ/mol)
1	-91.7308	-6.40177
2	28.319	-131.773
3	5.3842	4.91152
4	-144.776	-17.2269
5	373.435	-165.405
6	31.8457	97.2105
7	105.246	-7.5723
8	48.373	-66.8426
9	6.70393	13.0126
10	112.854	-13.5273
11	41.1492	-20.0338
12	65.2399	-26.8074
13	89.641	3.74234
14	0.802366	19.1388
15	234.419	-35.6031
16	157.836	18.9068
17	55.8236	-22.671
18	68.1382	5.9873
19	296.352	-5.32846
20	144.605	-13.3968
21	51.1613	20.1698
22	14.4971	16.4585
23	45.5766	-9.60694

## Sheet: NWH_aug-cc-pV6Z
2625.5
Molecule	HF energy (Hartree)	MP2-F12 correlation energy (Hartree)
1	-1.1336	-0.0339507
205	-267.298	-1.17068
206	-267.333	-1.17321
209	-234.277	-1.14107
210	-468.544	-2.33193
211	-321.71	-1.34809
212	-321.708	-1.34623
213	-78.0709	-0.367906
214	-147.913	-0.622342
215	-226.039	-0.996869
216	-308.9	-1.43244
217	-615.391	-2.85974
219	-461.51	-2.14561
220	-461.498	-2.10847
221	-565.338	-2.24866
222	-565.298	-2.25183
223	-313.572	-1.55093
224	-313.553	-1.57623
901	-115.918	-0.528995
903	-117.126	-0.558836
907	-154.99	-0.714096
908	-194.059	-0.914549
910	-196.419	-0.984856
912	-269.85	-1.23736
913	-307.711	-1.39362
916	-133.123	-0.599842
926	-227.924	-0.89639
927	-229.05	-0.932959
928	-192.051	-0.821224
931	-304.842	-1.24602
932	-343.889	-1.43746
933	-384.127	-1.66081
935	-115.915	-0.523978
936	-115.875	-0.534168
937	-117.111	-0.566525
941	-154.966	-0.724375
942	-194.025	-0.913119
944	-196.419	-0.977605
946	-269.761	-1.25086
947	-307.651	-1.38632
950	-133.102	-0.60854
960	-227.898	-0.894087
961	-228.937	-0.934956
962	-191.996	-0.826382
965	-304.822	-1.23832
966	-343.883	-1.43116
967	-384.109	-1.6644
Reaction	Contributions to reaction energies (kJ/mol)
1	-91.7159	-6.63344
2	28.392	-130.691
3	5.37161	4.86665
4	-144.716	-17.3849
5	373.494	-164.752
6	31.8086	97.501
7	105.175	-8.34708
8	48.3931	-66.4274
9	6.69182	13.1699
10	112.825	-13.5831
11	41.1347	-20.187
12	65.2573	-26.9876
13	89.6075	3.75416
14	0.796277	19.0386
15	234.454	-35.4203
16	157.841	19.1505
17	55.812	-22.8356
18	68.1359	6.0469
19	296.356	-5.24407
20	144.627	-13.542
21	51.1293	20.2175
22	14.4902	16.5338
23	45.5884	-9.43701

## Sheet: NWH_aug-cc-pV(Q,5)Z
2625.5
Molecule	HF energy (Hartree)	MP2-F12 correlation energy (Hartree)
1	-1.13358	-0.0342609
205	-267.298	-1.18317
206	-267.333	-1.18589
209	-234.277	-1.15309
210	-468.543	-2.35534
211	-321.709	-1.36431
212	-321.707	-1.36247
213	-78.0707	-0.371968
214	-147.913	-0.629705
215	-226.039	-1.00846
216	-308.9	-1.44773
217	-615.39	-2.88944
219	-461.51	-2.16859
220	-461.498	-2.13101
221	-565.337	-2.27609
222	-565.297	-2.27957
223	-313.571	-1.56726
224	-313.553	-1.59225
901	-115.918	-0.534826
903	-117.126	-0.564891
907	-154.99	-0.72188
908	-194.058	-0.924451
910	-196.419	-0.995122
912	-269.85	-1.25072
913	-307.711	-1.40869
916	-133.123	-0.606769
926	-227.924	-0.908394
927	-229.049	-0.945163
928	-192.051	-0.831255
931	-304.841	-1.26175
932	-343.888	-1.45517
933	-384.126	-1.68078
935	-115.915	-0.529674
936	-115.875	-0.540057
937	-117.11	-0.572716
941	-154.965	-0.732285
942	-194.024	-0.923045
944	-196.419	-0.98793
946	-269.76	-1.26436
947	-307.651	-1.40144
950	-133.102	-0.615604
960	-227.898	-0.906032
961	-228.936	-0.946977
962	-191.996	-0.836414
965	-304.822	-1.25402
966	-343.883	-1.44883
967	-384.109	-1.6842
Reaction	Contributions to reaction energies (kJ/mol)
1	-91.7308	-7.15243
2	28.319	-129.082
3	5.3842	4.83527
4	-144.776	-17.8296
5	373.435	-164.104
6	31.8457	98.6695
7	105.246	-9.13633
8	48.373	-65.6256
9	6.70393	13.5268
10	112.854	-13.734
11	41.1492	-20.5455
12	65.2399	-27.3186
13	89.641	3.69388
14	0.802366	18.8821
15	234.419	-35.8245
16	157.836	19.0145
17	55.8236	-23.1947
18	68.1382	6.20219
19	296.352	-4.7611
20	144.605	-13.5464
21	51.1613	20.3179
22	14.4971	16.6385
23	45.5766	-8.99582

## Sheet: NWH_aug-cc-pV(5,6)Z
2625.5
Molecule	HF energy (Hartree)	MP2-F12 correlation energy (Hartree)
1	-1.1336	-0.0342299
205	-267.298	-1.1845
206	-267.333	-1.18715
209	-234.277	-1.15387
210	-468.544	-2.35694
211	-321.71	-1.36519
212	-321.708	-1.36336
213	-78.0709	-0.372166
214	-147.913	-0.630035
215	-226.039	-1.00891
216	-308.9	-1.44899
217	-615.391	-2.89193
219	-461.51	-2.17009
220	-461.498	-2.1328
221	-565.338	-2.27773
222	-565.298	-2.28131
223	-313.572	-1.56818
224	-313.553	-1.59327
901	-115.918	-0.535237
903	-117.126	-0.565263
907	-154.99	-0.72245
908	-194.059	-0.925082
910	-196.419	-0.995687
912	-269.85	-1.25182
913	-307.711	-1.40997
916	-133.123	-0.607014
926	-227.924	-0.908793
927	-229.05	-0.945513
928	-192.051	-0.831707
931	-304.842	-1.26249
932	-343.889	-1.45603
933	-384.127	-1.68166
935	-115.915	-0.530139
936	-115.875	-0.54044
937	-117.111	-0.573031
941	-154.966	-0.732823
942	-194.025	-0.923646
944	-196.419	-0.988488
946	-269.761	-1.26521
947	-307.651	-1.40255
950	-133.102	-0.615797
960	-227.898	-0.906458
961	-228.937	-0.947466
962	-191.996	-0.836941
965	-304.822	-1.25477
966	-343.883	-1.4497
967	-384.109	-1.68516
Reaction	Contributions to reaction energies (kJ/mol)
1	-91.7159	-6.95166
2	28.392	-129.204
3	5.37161	4.80502
4	-144.716	-17.6018
5	373.494	-163.854
6	31.8086	97.9001
7	105.175	-9.41134
8	48.3931	-65.8571
9	6.69182	13.386
10	112.825	-13.6597
11	41.1347	-20.3974
12	65.2573	-27.2353
13	89.6075	3.77038
14	0.796277	18.9009
15	234.454	-35.1693
16	157.841	19.4852
17	55.812	-23.0618
18	68.1359	6.12876
19	296.356	-5.12816
20	144.627	-13.7415
21	51.1293	20.2832
22	14.4902	16.6373
23	45.5884	-9.20359

## Sheet: NWH_cc-pVDZ-F12
2625.5	Canonical MP2-F12					Canonical MP2-F12, DF aux basis: aug-cc-pVDZ-RI					Local MP2-F12, CABS domain = BPEDo, T_trf=0.99995					Local MP2-F12, CABS domain = BPEDo, T_trf=0.99999					Local MP2-F12, CABS domain = BPEDo, T_trf=0.999995					Local MP2-F12, CABS domain = ED, BPtrf=BPEDo					Local MP2-F12, CABS domain = PCD, BPtrf=BPEDo					Local MP2-F12, CABS domain = BPEDo, BPtrf=BPEDo					Local MP2-F12, CABS domain = BPo, BPtrf=BPEDo					Canonical MP2-F12	Canonical MP2-F12, DF aux basis: aug-cc-pVDZ-RI
	MP2	F12	Coupling	MP2-F12		MP2	F12	Coupling	MP2-F12		MP2	F12	Coupling	MP2-F12		MP2	F12	Coupling	MP2-F12		MP2	F12	Coupling	MP2-F12		MP2	F12	Coupling	MP2-F12		MP2	F12	Coupling	MP2-F12		MP2	F12	Coupling	MP2-F12		MP2	F12	Coupling	MP2-F12		MP2-F12 wrt CBS	MP2	F12	Coupling
Molecule	Correlation energy contributions (Hartree)																																													Relative error of correlation energy contributions (%)
1	-0.0295879	-0.00434648	-0.000194854	-0.0341293		-0.0295374	-0.00438518	-0.000191317	-0.0341139		-0.0295374	-0.00438518	-0.000191318	-0.0341139		-0.0295374	-0.00438518	-0.000191318	-0.0341139		-0.0295374	-0.00438518	-0.000191318	-0.0341139		-0.0295374	-0.00438518	-0.000191318	-0.0341139		-0.0295374	-0.00438518	-0.000191318	-0.0341139		-0.0295374	-0.00438518	-0.000191318	-0.0341139		-0.0295374	-0.00438518	-0.000191318	-0.0341139		0.293931	0.170826	0.890391	1.81518
205	-0.997668	-0.165692	-0.0119174	-1.17528		-0.9973	-0.166491	-0.011793	-1.17558		-0.996964	-0.166588	-0.0117861	-1.17534		-0.996991	-0.166588	-0.0117868	-1.17537		-0.99699	-0.166587	-0.0117874	-1.17536		-0.996769	-0.166671	-0.0117766	-1.17522		-0.996769	-0.166671	-0.0117767	-1.17522		-0.996769	-0.166682	-0.0117744	-1.17523		-0.996769	-0.167286	-0.0116163	-1.17567		0.778756	0.0369005	0.482188	1.04447
206	-0.999689	-0.167116	-0.0112127	-1.17802		-0.999584	-0.167699	-0.0110978	-1.17838		-0.999572	-0.16774	-0.0110862	-1.1784		-0.999576	-0.167733	-0.0110935	-1.1784		-0.999573	-0.167725	-0.0110947	-1.17839		-0.999548	-0.167585	-0.0110888	-1.17822		-0.999548	-0.167586	-0.0110888	-1.17822		-0.999548	-0.16759	-0.0110885	-1.17823		-0.999548	-0.168033	-0.0109713	-1.17855		0.769206	0.0105483	0.349171	1.02484
209	-0.966239	-0.164492	-0.0150075	-1.14574		-0.965651	-0.165402	-0.0148661	-1.14592		-0.965635	-0.165479	-0.0148592	-1.14597		-0.965653	-0.165478	-0.014858	-1.14599		-0.96565	-0.165445	-0.0148621	-1.14596		-0.965648	-0.165396	-0.0148546	-1.1459		-0.965648	-0.165396	-0.0148546	-1.1459		-0.965648	-0.165431	-0.0148525	-1.14593		-0.965648	-0.167285	-0.014347	-1.14728		0.704282	0.0608778	0.553521	0.942317
210	-1.98042	-0.329049	-0.0311358	-2.34061		-1.97944	-0.330505	-0.0309169	-2.34086		-1.97929	-0.330483	-0.0308976	-2.34067		-1.9794	-0.330597	-0.0309124	-2.34091		-1.97941	-0.330635	-0.0309127	-2.34096		-1.9792	-0.330433	-0.0308935	-2.34053		-1.9792	-0.330433	-0.0308935	-2.34053		-1.9792	-0.330579	-0.0308932	-2.34067		-1.9792	-0.335737	-0.0295191	-2.34445		0.692906	0.0498874	0.4426	0.703135
211	-1.12957	-0.204073	-0.0186246	-1.35227		-1.12919	-0.205054	-0.0184563	-1.3527		-1.1292	-0.205156	-0.018444	-1.3528		-1.12918	-0.205112	-0.0184539	-1.35274		-1.12918	-0.205093	-0.0184542	-1.35272		-1.12912	-0.205111	-0.0184488	-1.35268		-1.12912	-0.205111	-0.0184488	-1.35268		-1.12912	-0.205142	-0.0184471	-1.35271		-1.12912	-0.207473	-0.0179313	-1.35453		0.946668	0.0339452	0.480545	0.903993
212	-1.12868	-0.203986	-0.0181755	-1.35084		-1.12828	-0.204961	-0.0180082	-1.35125		-1.1283	-0.205114	-0.0179873	-1.3514		-1.12829	-0.205028	-0.0179993	-1.35131		-1.12828	-0.20502	-0.018001	-1.3513		-1.12824	-0.204992	-0.0179974	-1.35123		-1.12824	-0.204992	-0.0179974	-1.35123		-1.12824	-0.205029	-0.0179914	-1.35126		-1.12824	-0.207398	-0.0174821	-1.35312		0.91879	0.0349843	0.478145	0.919959
213	-0.311232	-0.0534825	-0.00470233	-0.369417		-0.310995	-0.0538417	-0.00464971	-0.369486		-0.310994	-0.0538535	-0.00464972	-0.369497		-0.310994	-0.0538535	-0.00464972	-0.369497		-0.310994	-0.0538535	-0.00464972	-0.369497		-0.310994	-0.0538739	-0.00464972	-0.369518		-0.310994	-0.0538739	-0.00464972	-0.369518		-0.310994	-0.0538739	-0.00464972	-0.369518		-0.310994	-0.0540923	-0.00457404	-0.369661		0.738594	0.0763412	0.671631	1.11908
214	-0.52799	-0.0895793	-0.00718413	-0.624753		-0.527909	-0.0898863	-0.00712298	-0.624918		-0.527907	-0.0898901	-0.00712194	-0.624919		-0.527907	-0.0898902	-0.00712194	-0.62492		-0.527908	-0.0898886	-0.0071227	-0.624919		-0.52789	-0.0899906	-0.00711125	-0.624992		-0.52789	-0.0899906	-0.00711125	-0.624992		-0.52789	-0.0899934	-0.00711071	-0.624995		-0.52789	-0.0904181	-0.00698719	-0.625296		0.838448	0.0153097	0.342699	0.851175
215	-0.838735	-0.148264	-0.0136249	-1.00062		-0.838426	-0.148877	-0.0135103	-1.00081		-0.838372	-0.148691	-0.0135308	-1.00059		-0.838428	-0.148919	-0.0135102	-1.00086		-0.838428	-0.148899	-0.0135102	-1.00084		-0.838372	-0.148743	-0.0135289	-1.00064		-0.838372	-0.148743	-0.0135289	-1.00064		-0.838372	-0.148759	-0.0135308	-1.00066		-0.838372	-0.150822	-0.0130628	-1.00226		0.820855	0.0368248	0.41283	0.8414
216	-1.21464	-0.204468	-0.0193182	-1.43842		-1.21395	-0.205719	-0.019111	-1.43878		-1.21393	-0.205669	-0.019091	-1.43869		-1.2139	-0.205767	-0.0191048	-1.43877		-1.2139	-0.205768	-0.019108	-1.43878		-1.21391	-0.205592	-0.0190787	-1.43858		-1.21391	-0.205592	-0.0190787	-1.43859		-1.21391	-0.205633	-0.019076	-1.43862		-1.21391	-0.207814	-0.0185288	-1.44026		0.729421	0.0562026	0.611837	1.07272
217	-2.43322	-0.39922	-0.0388643	-2.87131		-2.43205	-0.401489	-0.0384948	-2.87203		-2.43197	-0.401648	-0.0384713	-2.87209		-2.43196	-0.401626	-0.0384922	-2.87207		-2.43195	-0.401612	-0.0384969	-2.87206		-2.43173	-0.401499	-0.03846	-2.87168		-2.43173	-0.4015	-0.0384598	-2.87168		-2.43173	-0.401589	-0.0384686	-2.87178		-2.43173	-0.406982	-0.0371477	-2.87586		0.713229	0.0483728	0.568439	0.950785
219	-1.81524	-0.306244	-0.0326517	-2.15413		-1.81459	-0.307475	-0.0324335	-2.15449		-1.81451	-0.307591	-0.0324005	-2.1545		-1.8146	-0.307594	-0.0324099	-2.1546		-1.81459	-0.307603	-0.0324163	-2.15461		-1.81433	-0.307189	-0.0324132	-2.15394		-1.81433	-0.307189	-0.0324132	-2.15394		-1.81433	-0.307294	-0.0324039	-2.15403		-1.81433	-0.313277	-0.030935	-2.15855		0.735446	0.0358948	0.402257	0.668276
220	-1.78936	-0.298786	-0.0292304	-2.11737		-1.78842	-0.300556	-0.0289463	-2.11792		-1.78825	-0.300486	-0.0289303	-2.11766		-1.78827	-0.300649	-0.0289394	-2.11786		-1.78827	-0.300639	-0.0289422	-2.11785		-1.78822	-0.300251	-0.028919	-2.11739		-1.78822	-0.300252	-0.028919	-2.11739		-1.78822	-0.30031	-0.0289202	-2.11745		-1.78822	-0.304424	-0.0278955	-2.12054		0.723502	0.0523567	0.592519	0.971834
221	-1.89508	-0.333436	-0.0275631	-2.25608		-1.89501	-0.334482	-0.0273312	-2.25683		-1.89494	-0.334498	-0.0273268	-2.25676		-1.89498	-0.334547	-0.0273337	-2.25686		-1.89498	-0.334482	-0.0273337	-2.2568		-1.89471	-0.33395	-0.0273309	-2.25599		-1.89471	-0.33395	-0.0273309	-2.25599		-1.89471	-0.333967	-0.0273321	-2.25601		-1.89471	-0.337486	-0.0265318	-2.25873		0.950548	0.0035235	0.313958	0.841331
222	-1.88569	-0.341978	-0.0309937	-2.25867		-1.88557	-0.3429	-0.0307621	-2.25923		-1.88529	-0.342986	-0.0307608	-2.25904		-1.88539	-0.342901	-0.0307574	-2.25905		-1.88539	-0.342919	-0.0307616	-2.25907		-1.88528	-0.342959	-0.030749	-2.25899		-1.88528	-0.342959	-0.030749	-2.25899		-1.88528	-0.342965	-0.0307539	-2.259		-1.88528	-0.34501	-0.0303427	-2.26064		0.992709	0.00679384	0.269626	0.747469
223	-1.31048	-0.225417	-0.0210522	-1.55695		-1.3097	-0.226537	-0.0208791	-1.55711		-1.30955	-0.226604	-0.0208702	-1.55703		-1.30956	-0.22659	-0.0208714	-1.55703		-1.30956	-0.226596	-0.0208707	-1.55703		-1.30952	-0.226052	-0.0208815	-1.55645		-1.30952	-0.226054	-0.0208825	-1.55645		-1.30952	-0.226124	-0.0208737	-1.55651		-1.30952	-0.228946	-0.0200755	-1.55854		0.716093	0.0600201	0.496756	0.822297
224	-1.33678	-0.22377	-0.0214596	-1.58201		-1.33605	-0.22481	-0.0213048	-1.58217		-1.33603	-0.224892	-0.0212793	-1.5822		-1.33605	-0.224927	-0.021287	-1.58227		-1.33605	-0.224932	-0.0212894	-1.58227		-1.33596	-0.224794	-0.0212875	-1.58204		-1.33596	-0.224794	-0.0212875	-1.58204		-1.33596	-0.224913	-0.0212738	-1.58214		-1.33596	-0.227869	-0.0205094	-1.58434		0.706597	0.0542393	0.464868	0.721478
901	-0.448874	-0.0768304	-0.00552485	-0.531229		-0.448728	-0.0771502	-0.00547064	-0.531349		-0.44873	-0.0771832	-0.00546324	-0.531376		-0.448728	-0.0771599	-0.0054641	-0.531352		-0.448728	-0.07716	-0.0054641	-0.531352		-0.44884	-0.0771705	-0.00546557	-0.531476		-0.44884	-0.0771705	-0.00546557	-0.531476		-0.44884	-0.0771796	-0.00545971	-0.531479		-0.44884	-0.07751	-0.00536001	-0.53171		0.748858	0.0323455	0.416123	0.98116
903	-0.472514	-0.0814353	-0.00722698	-0.561176		-0.472183	-0.0819412	-0.00714975	-0.561274		-0.472176	-0.0819781	-0.00714815	-0.561302		-0.472179	-0.0819508	-0.00714783	-0.561278		-0.47218	-0.081955	-0.00714762	-0.561282		-0.472179	-0.0819634	-0.0071484	-0.56129		-0.472179	-0.0819634	-0.0071484	-0.56129		-0.472179	-0.0819692	-0.0071469	-0.561295		-0.472179	-0.0825622	-0.0069654	-0.561706		0.722886	0.0699944	0.621194	1.0687
907	-0.60457	-0.103198	-0.00938083	-0.717148		-0.604161	-0.10388	-0.00927436	-0.717315		-0.604179	-0.103951	-0.00925694	-0.717387		-0.604164	-0.103902	-0.00926912	-0.717335		-0.60416	-0.103892	-0.0092724	-0.717325		-0.604144	-0.103955	-0.00926115	-0.717361		-0.604144	-0.103955	-0.00926115	-0.717361		-0.604144	-0.103966	-0.00925963	-0.71737		-0.604144	-0.104854	-0.00900764	-0.718006		0.733762	0.0676208	0.661067	1.13497
908	-0.77273	-0.133524	-0.0121552	-0.918409		-0.772278	-0.134259	-0.0120368	-0.918574		-0.772257	-0.134363	-0.0120316	-0.918651		-0.772273	-0.134291	-0.0120354	-0.918599		-0.772276	-0.134285	-0.0120369	-0.918598		-0.772254	-0.134331	-0.0120329	-0.918618		-0.772254	-0.134331	-0.0120329	-0.918618		-0.772254	-0.134347	-0.0120329	-0.918634		-0.772254	-0.136001	-0.0116197	-0.919875		0.721373	0.0585359	0.550977	0.97405
910	-0.83351	-0.141833	-0.0132503	-0.988593		-0.833002	-0.14254	-0.0131432	-0.988685		-0.832978	-0.142712	-0.0131209	-0.988811		-0.832998	-0.142603	-0.0131323	-0.988733		-0.832998	-0.142603	-0.0131323	-0.988733		-0.83302	-0.142372	-0.0131306	-0.988523		-0.83302	-0.142373	-0.0131306	-0.988524		-0.833021	-0.142462	-0.0131169	-0.988599		-0.83302	-0.144385	-0.0125744	-0.98998		0.712468	0.0609634	0.498187	0.808431
912	-1.04852	-0.177136	-0.0168444	-1.2425		-1.04792	-0.178258	-0.0166589	-1.24283		-1.04788	-0.178299	-0.0166458	-1.24283		-1.04791	-0.17829	-0.016655	-1.24286		-1.04791	-0.178293	-0.0166563	-1.24286		-1.04791	-0.178276	-0.0166398	-1.24282		-1.04791	-0.178276	-0.0166398	-1.24282		-1.04791	-0.178306	-0.0166376	-1.24285		-1.04791	-0.180205	-0.0161668	-1.24428		0.744636	0.057275	0.633813	1.10068
913	-1.18167	-0.198838	-0.0189545	-1.39947		-1.181	-0.200132	-0.01874	-1.39987		-1.18096	-0.200174	-0.0187188	-1.39985		-1.18097	-0.200193	-0.0187349	-1.3999		-1.18097	-0.200189	-0.0187355	-1.39989		-1.18097	-0.200237	-0.0187122	-1.39992		-1.18097	-0.200237	-0.0187122	-1.39992		-1.18097	-0.200273	-0.0187117	-1.39996		-1.18097	-0.20252	-0.0181673	-1.40166		0.745199	0.0571272	0.650581	1.13174
916	-0.505434	-0.0890224	-0.00769183	-0.602148		-0.505184	-0.0894602	-0.00762378	-0.602268		-0.505176	-0.0895108	-0.00762372	-0.602311		-0.505181	-0.0894643	-0.00762337	-0.602269		-0.505183	-0.0894652	-0.00762286	-0.602271		-0.505176	-0.089531	-0.00762473	-0.602332		-0.505176	-0.089531	-0.00762473	-0.602332		-0.505176	-0.0895361	-0.00762372	-0.602336		-0.505176	-0.0902763	-0.00743122	-0.602884		0.801537	0.0494469	0.491852	0.884665
926	-0.739492	-0.146632	-0.0119104	-0.898034		-0.739354	-0.147073	-0.0118307	-0.898258		-0.739344	-0.146964	-0.0118323	-0.89814		-0.739356	-0.147118	-0.0118294	-0.898303		-0.739353	-0.147128	-0.0118303	-0.898312		-0.739346	-0.146878	-0.0118336	-0.898058		-0.739346	-0.146878	-0.0118336	-0.898058		-0.739346	-0.146919	-0.0118327	-0.898098		-0.739346	-0.148905	-0.0113715	-0.899623		1.18385	0.0185514	0.300761	0.669221
927	-0.768468	-0.153244	-0.0123341	-0.934046		-0.768246	-0.153684	-0.0122527	-0.934183		-0.768212	-0.153694	-0.0122462	-0.934152		-0.768245	-0.153771	-0.0122437	-0.934259		-0.768245	-0.153775	-0.0122436	-0.934264		-0.76819	-0.153311	-0.0122644	-0.933766		-0.76819	-0.153311	-0.0122644	-0.933766		-0.76819	-0.153399	-0.0122555	-0.933844		-0.76819	-0.155319	-0.0117986	-0.935308		1.2127	0.0289037	0.286981	0.66007
928	-0.68533	-0.127691	-0.0106985	-0.82372		-0.685049	-0.128224	-0.0106102	-0.823883		-0.68504	-0.128152	-0.0106044	-0.823797		-0.685051	-0.128232	-0.0106071	-0.823891		-0.685048	-0.12826	-0.0106079	-0.823916		-0.685058	-0.128	-0.0106087	-0.823667		-0.685058	-0.128	-0.0106087	-0.823667		-0.685058	-0.128037	-0.010606	-0.823701		-0.685058	-0.129437	-0.0102527	-0.824748		0.960373	0.040982	0.416963	0.825871
931	-1.03442	-0.197503	-0.017207	-1.24913		-1.03416	-0.198169	-0.0170854	-1.24942		-1.03415	-0.19815	-0.0170872	-1.24938		-1.03416	-0.19821	-0.0170832	-1.24945		-1.03416	-0.198233	-0.0170826	-1.24948		-1.0341	-0.197913	-0.0170852	-1.2491		-1.0341	-0.197913	-0.0170852	-1.2491		-1.0341	-0.197962	-0.0170843	-1.24915		-1.0341	-0.200738	-0.0164248	-1.25127		1.05843	0.0248095	0.336952	0.706983
932	-1.19657	-0.224881	-0.0198135	-1.44126		-1.19621	-0.225687	-0.0196713	-1.44157		-1.19619	-0.225698	-0.0196607	-1.44155		-1.19621	-0.225734	-0.0196652	-1.44161		-1.19621	-0.225736	-0.0196655	-1.44161		-1.19608	-0.225368	-0.0196666	-1.44112		-1.19608	-0.225368	-0.0196666	-1.44112		-1.19608	-0.225427	-0.0196607	-1.44117		-1.19608	-0.228772	-0.0188394	-1.4437		1.01445	0.0296972	0.358151	0.717348
933	-1.38575	-0.257156	-0.0224784	-1.66538		-1.38525	-0.258121	-0.0223158	-1.66569		-1.38514	-0.258079	-0.0223122	-1.66553		-1.38515	-0.258201	-0.0223091	-1.66566		-1.38515	-0.258204	-0.0223096	-1.66566		-1.38505	-0.257375	-0.0223167	-1.66475		-1.38505	-0.257376	-0.0223168	-1.66475		-1.38505	-0.257461	-0.0223119	-1.66483		-1.38505	-0.261149	-0.0213979	-1.6676		0.967945	0.0358231	0.375547	0.72316
935	-0.444315	-0.0756109	-0.00622229	-0.526148		-0.444035	-0.0760661	-0.00615487	-0.526256		-0.444033	-0.0760786	-0.0061543	-0.526266		-0.444035	-0.0760775	-0.00615462	-0.526267		-0.444035	-0.0760674	-0.00615462	-0.526257		-0.444033	-0.0761073	-0.00615458	-0.526295		-0.444033	-0.0761073	-0.00615458	-0.526295		-0.444033	-0.0761088	-0.0061543	-0.526296		-0.444033	-0.0764857	-0.00603401	-0.526552		0.752811	0.0628682	0.601941	1.08353
936	-0.451256	-0.0781267	-0.00704056	-0.536423		-0.451038	-0.0785016	-0.00697955	-0.536519		-0.451049	-0.0785816	-0.00696728	-0.536598		-0.451038	-0.0785149	-0.00697869	-0.536531		-0.451038	-0.0785149	-0.00697869	-0.536531		-0.451049	-0.0785983	-0.00696818	-0.536615		-0.451049	-0.0785983	-0.00696818	-0.536615		-0.451049	-0.078603	-0.00696728	-0.536619		-0.451049	-0.0790671	-0.00683842	-0.536954		0.743234	0.0482281	0.479784	0.866608
937	-0.477048	-0.0843132	-0.00730376	-0.568665		-0.476752	-0.0847315	-0.00723941	-0.568722		-0.47675	-0.0847587	-0.00723947	-0.568749		-0.47675	-0.0847314	-0.00723947	-0.568721		-0.47675	-0.0847314	-0.00723947	-0.568721		-0.47675	-0.0847963	-0.00723947	-0.568786		-0.47675	-0.0847963	-0.00723947	-0.568786		-0.47675	-0.0847963	-0.00723947	-0.568786		-0.47675	-0.085391	-0.00707685	-0.569218		0.761968	0.0621932	0.496129	0.880972
941	-0.610972	-0.106901	-0.00948852	-0.727362		-0.610599	-0.107494	-0.00939471	-0.727488		-0.610579	-0.107602	-0.00938228	-0.727564		-0.610599	-0.107509	-0.00939195	-0.727499		-0.610599	-0.107509	-0.00939195	-0.7275		-0.610535	-0.107503	-0.00939236	-0.72743		-0.610535	-0.107503	-0.00939236	-0.72743		-0.610535	-0.10752	-0.009389	-0.727443		-0.610535	-0.108744	-0.00910144	-0.72838		0.745251	0.0610291	0.555039	0.988597
942	-0.771303	-0.133367	-0.0120949	-0.916765		-0.770842	-0.134096	-0.0119804	-0.916918		-0.770843	-0.134133	-0.011975	-0.916951		-0.770845	-0.134113	-0.0119759	-0.916934		-0.770843	-0.134112	-0.0119771	-0.916932		-0.770826	-0.134125	-0.0119722	-0.916923		-0.770826	-0.134125	-0.0119722	-0.916923		-0.770826	-0.134142	-0.0119696	-0.916938		-0.770826	-0.135412	-0.0116225	-0.91786		0.74497	0.0598617	0.546646	0.946489
944	-0.825879	-0.142474	-0.0130796	-0.981433		-0.825357	-0.1432	-0.0129674	-0.981524		-0.825314	-0.143179	-0.012963	-0.981455		-0.825321	-0.143234	-0.0129628	-0.981518		-0.825321	-0.143234	-0.0129628	-0.981518		-0.825285	-0.142954	-0.0129688	-0.981208		-0.825285	-0.142954	-0.0129689	-0.981208		-0.825285	-0.142991	-0.0129647	-0.981241		-0.825285	-0.144577	-0.0125069	-0.982369		0.713788	0.0632327	0.509544	0.857301
946	-1.05978	-0.178818	-0.017495	-1.25609		-1.05926	-0.179758	-0.0173472	-1.25636		-1.05925	-0.179782	-0.0173295	-1.25636		-1.05926	-0.179835	-0.0173385	-1.25643		-1.05926	-0.179812	-0.017342	-1.25641		-1.05916	-0.179768	-0.0173358	-1.25626		-1.05916	-0.179768	-0.0173358	-1.25626		-1.05916	-0.179819	-0.0173311	-1.25631		-1.05916	-0.182793	-0.0165815	-1.25853		0.721223	0.0490537	0.52567	0.844852
947	-1.17565	-0.197618	-0.0192014	-1.39247		-1.17495	-0.198914	-0.0189887	-1.39285		-1.17492	-0.199125	-0.018966	-1.39301		-1.17494	-0.19895	-0.0189833	-1.39288		-1.17494	-0.198942	-0.0189865	-1.39287		-1.17479	-0.199108	-0.0189692	-1.39287		-1.17479	-0.199108	-0.0189692	-1.39287		-1.17479	-0.199136	-0.018968	-1.39289		-1.17479	-0.201394	-0.0183839	-1.39457		0.718866	0.0599878	0.655721	1.10766
950	-0.509891	-0.092462	-0.00809639	-0.61045		-0.50966	-0.0928364	-0.00803347	-0.61053		-0.50966	-0.0928808	-0.0080332	-0.610574		-0.50966	-0.0928376	-0.0080332	-0.610531		-0.50966	-0.0928376	-0.0080332	-0.610531		-0.509651	-0.0928946	-0.00803601	-0.610581		-0.509651	-0.0928946	-0.00803601	-0.610581		-0.509651	-0.0928961	-0.00803564	-0.610583		-0.509651	-0.0938412	-0.00781479	-0.611307		0.868434	0.0452456	0.404876	0.777059
960	-0.738092	-0.145776	-0.0118592	-0.895726		-0.737949	-0.146212	-0.011781	-0.895942		-0.737948	-0.146254	-0.011776	-0.895978		-0.737948	-0.146264	-0.0117749	-0.895987		-0.737948	-0.146262	-0.0117757	-0.895986		-0.737935	-0.146221	-0.0117816	-0.895938		-0.737935	-0.146221	-0.0117816	-0.895938		-0.737935	-0.146247	-0.0117768	-0.895959		-0.737935	-0.14797	-0.0113913	-0.897297		1.18395	0.0192887	0.299347	0.659345
961	-0.773268	-0.150417	-0.012296	-0.935981		-0.773048	-0.150862	-0.0122117	-0.936121		-0.773038	-0.150949	-0.012203	-0.93619		-0.773041	-0.150951	-0.012202	-0.936194		-0.773046	-0.150926	-0.0122039	-0.936175		-0.772981	-0.150638	-0.0122078	-0.935827		-0.772981	-0.150638	-0.0122078	-0.935827		-0.772981	-0.150698	-0.0122003	-0.935879		-0.772981	-0.153005	-0.0116573	-0.937643		1.21215	0.0284864	0.295904	0.68553
962	-0.6866	-0.130696	-0.0111121	-0.828408		-0.686315	-0.131172	-0.0110243	-0.828512		-0.686276	-0.131039	-0.0110412	-0.828356		-0.686312	-0.131168	-0.0110267	-0.828507		-0.686312	-0.131168	-0.0110267	-0.828507		-0.686276	-0.131039	-0.0110401	-0.828356		-0.686276	-0.131039	-0.0110401	-0.828356		-0.686276	-0.131049	-0.0110412	-0.828366		-0.686276	-0.13294	-0.0106147	-0.829831		1.01961	0.0414899	0.36484	0.790527
965	-1.02942	-0.195424	-0.0166497	-1.24149		-1.02912	-0.196184	-0.0165213	-1.24182		-1.02906	-0.196087	-0.0165228	-1.24167		-1.02908	-0.196213	-0.0165199	-1.24181		-1.02908	-0.196234	-0.0165204	-1.24183		-1.02904	-0.195597	-0.0165259	-1.24116		-1.02904	-0.195597	-0.0165259	-1.24116		-1.02904	-0.195637	-0.016526	-1.2412		-1.02904	-0.197929	-0.0159728	-1.24294		1.05799	0.0289303	0.389155	0.771486
966	-1.19311	-0.223181	-0.0189324	-1.43523		-1.19272	-0.224041	-0.0187851	-1.43555		-1.19267	-0.223809	-0.0187798	-1.43526		-1.19272	-0.224083	-0.0187817	-1.43558		-1.19272	-0.22409	-0.0187818	-1.43559		-1.19263	-0.223217	-0.0187909	-1.43464		-1.19263	-0.223217	-0.0187909	-1.43464		-1.19263	-0.223266	-0.0187877	-1.43468		-1.19263	-0.226265	-0.0180592	-1.43695		0.998226	0.0328126	0.385065	0.778099
967	-1.39057	-0.255651	-0.0226104	-1.66884		-1.39009	-0.256597	-0.022453	-1.66914		-1.39002	-0.2566	-0.022433	-1.66905		-1.39005	-0.256642	-0.0224412	-1.66913		-1.39005	-0.256676	-0.02244	-1.66917		-1.38993	-0.256195	-0.022447	-1.66857		-1.38993	-0.256195	-0.0224469	-1.66857		-1.38993	-0.256313	-0.0224341	-1.66868		-1.38993	-0.260113	-0.0215133	-1.67155		0.968859	0.0346803	0.370041	0.696209
MAE (%)																																														0.836378	0.0462407	0.474528	0.895384
RMS (%)																																														0.836515	0.0521598	0.486464	0.907352
MAX (%)																																														1.2127	0.170826	0.890391	1.81518
Reaction	Correlation energy contributions to reaction energies (kJ/mol)																																													Absolute error of correlation energy contributions to reaction energies (kJ/mol)
1	-5.30601	-3.73947	1.85029	-7.19519		-5.99571	-3.17388	1.82519	-7.3444		-6.84645	-3.02593	1.83757	-8.03482		-6.78697	-3.0059	1.82034	-7.97253		-6.78314	-2.98961	1.81883	-7.95392		-7.29646	-2.40109	1.80561	-7.89194		-7.29646	-2.40198	1.80611	-7.89233		-7.29646	-2.3823	1.80086	-7.87789		-7.29646	-1.96136	1.69336	-7.56446		0.243524	0.689704	0.565597	0.0251043
2	-125.883	-0.172235	-2.94283	-128.998		-126.378	0.785078	-3.11063	-128.703		-126.07	1.25006	-3.09602	-127.916		-126.267	0.944756	-3.14095	-128.463		-126.306	0.669444	-3.12031	-128.756		-125.77	0.942999	-3.10962	-127.937		-125.77	0.942999	-3.10962	-127.937		-125.77	0.741591	-3.11952	-128.148		-125.77	-3.06349	-2.16626	-131		0.205999	0.494823	0.957313	0.167793
3	2.35322	0.22911	1.17932	3.76165		2.38321	0.243062	1.17627	3.80255		2.35829	0.111775	1.19914	3.66921		2.3341	0.219338	1.1937	3.74714		2.35348	0.19082	1.1897	3.734		2.3199	0.312746	1.18507	3.81772		2.3199	0.312872	1.18501	3.81778		2.3199	0.298314	1.19629	3.8145		2.3199	0.194902	1.17949	3.69429		1.04338	0.0299933	0.0139524	0.00304168
4	1.27955	-13.6598	-4.56432	-16.9446		1.25442	-13.5177	-4.56204	-16.8253		1.39094	-12.9905	-4.61862	-16.2182		1.24396	-13.5872	-4.56451	-16.9078		1.24526	-13.5391	-4.56251	-16.8564		1.34622	-12.8077	-4.64168	-16.1032		1.34622	-12.8077	-4.64168	-16.1032		1.34622	-12.8427	-4.6481	-16.1445		1.34622	-16.5722	-3.94249	-19.1685		0.657272	0.0251273	0.14207	0.00227805
5	-165.736	2.68591	-1.62155	-164.671		-165.965	3.09364	-1.72097	-164.592		-165.897	2.41551	-1.76409	-165.245		-166.006	2.98871	-1.74656	-164.764		-166.011	3.02937	-1.74182	-164.724		-165.332	2.39958	-1.79884	-164.731		-165.332	2.40117	-1.79877	-164.73		-165.332	2.38237	-1.83577	-164.786		-165.332	-0.32747	-1.24081	-166.9		0.816969	0.228969	0.407736	0.0994249
6	67.948	19.5805	8.98271	96.5113		68.697	18.1668	9.15565	96.0194		68.9475	18.6545	9.11112	96.713		69.1164	18.236	9.11177	96.4641		69.1095	18.284	9.12132	96.5149		68.5566	18.2163	9.17405	95.947		68.5566	18.2145	9.17397	95.9451		68.5566	18.3367	9.14638	96.0398		68.5566	23.2447	7.98017	99.7815		1.38882	0.748985	1.41377	0.172934
7	24.6397	-22.4292	-9.00708	-6.7966		24.8007	-22.1016	-9.00768	-6.30853		25.3164	-22.2855	-9.01594	-5.98507		25.1812	-21.9357	-8.98889	-5.74341		25.1879	-22.15	-8.99992	-5.962		24.7435	-23.6521	-8.97431	-7.88293		24.7435	-23.6521	-8.97431	-7.88293		24.7435	-23.6229	-8.98388	-7.86326		24.7435	-19.7552	-10.0055	-5.01716		2.61475	0.161043	0.327624	0.000599449
8	-69.0367	4.32372	-1.06972	-65.7827		-69.1982	4.53255	-1.11773	-65.7834		-69.5148	4.4969	-1.07406	-66.092		-69.5473	4.36705	-1.0911	-66.2713		-69.5431	4.36991	-1.09922	-66.2724		-69.4198	3.30167	-1.06607	-67.1842		-69.4198	3.30888	-1.06351	-67.1744		-69.4198	3.18016	-1.05037	-67.29		-69.4198	2.82614	-1.13902	-67.7327		0.074359	0.161454	0.208825	0.0480074
9	11.97	3.20184	-1.83113	13.3408		12.3222	2.84629	-1.79644	13.3721		12.3327	2.90011	-1.81439	13.4184		12.322	2.84186	-1.81295	13.3509		12.322	2.86852	-1.81295	13.3776		12.6216	2.79148	-1.809	13.6041		12.6216	2.79148	-1.809	13.6041		12.6216	2.81146	-1.82366	13.6094		12.6216	2.68921	-1.76958	13.5413		0.0452145	0.35219	0.355557	0.0346903
10	-6.2543	-3.40338	-3.97951	-13.6372		-6.0641	-3.54812	-3.96164	-13.5739		-6.08845	-3.67138	-3.94887	-13.7087		-6.06419	-3.55751	-3.97653	-13.5982		-6.06419	-3.55725	-3.97653	-13.598		-5.79948	-3.74867	-3.9451	-13.4933		-5.79948	-3.74867	-3.9451	-13.4933		-5.79948	-3.73718	-3.95814	-13.4948		-5.79948	-4.08811	-3.88155	-13.7691		0.0224923	0.190195	0.144745	0.0178704
11	-11.9045	-7.55587	-0.20157	-19.662		-11.9939	-7.32596	-0.235414	-19.5553		-12.0115	-7.30048	-0.239759	-19.5517		-12.0013	-7.30054	-0.240604	-19.5425		-12.0001	-7.28951	-0.241137	-19.5307		-12.0033	-7.43788	-0.23909	-19.6803		-12.0033	-7.43788	-0.23909	-19.6803		-12.0033	-7.42256	-0.243037	-19.6689		-12.0033	-7.42712	-0.292611	-19.723		0.735445	0.0893768	0.229913	0.0338444
12	-16.8097	-9.72193	-0.28273	-26.8144		-16.9041	-9.48861	-0.315986	-26.7087		-16.8055	-9.58521	-0.329069	-26.7197		-16.8937	-9.46925	-0.322476	-26.6854		-16.905	-9.49501	-0.313889	-26.7139		-16.7778	-9.31497	-0.344494	-26.4373		-16.7778	-9.31497	-0.344494	-26.4373		-16.7778	-9.33009	-0.339657	-26.4475		-16.7778	-10.213	-0.246258	-27.2371		0.420891	0.0943701	0.233319	0.0332562
13	3.74629	0.410941	0.158178	4.31541		3.77095	0.428369	0.147885	4.3472		3.7112	0.603488	0.148674	4.46336		3.75108	0.466351	0.156228	4.37366		3.76293	0.454566	0.157138	4.37464		3.74896	0.540533	0.159458	4.44896		3.74896	0.540533	0.159458	4.44896		3.74896	0.538148	0.166007	4.45312		3.74896	1.54675	-0.00726517	5.28845		0.545028	0.0246557	0.0174283	0.0102929
14	20.0349	-1.68264	0.448198	18.8005		20.0719	-1.7335	0.461357	18.7998		20.1234	-1.22509	0.414659	19.313		20.1559	-1.65721	0.445028	18.9438		20.1559	-1.65738	0.445028	18.9436		20.31	-1.52735	0.424739	19.2074		20.31	-1.5272	0.424506	19.2073		20.3102	-1.38978	0.399733	19.3201		20.31	-0.504915	0.177158	19.9823		0.100408	0.0369918	0.0508656	0.013159
15	-29.56	-4.4168	-1.70826	-35.6851		-29.7718	-3.93708	-1.80697	-35.5159		-29.8419	-3.89293	-1.79503	-35.5299		-29.7893	-4.0567	-1.79451	-35.6406		-29.7922	-3.98998	-1.80038	-35.5825		-29.5381	-3.91826	-1.82737	-35.2837		-29.5381	-3.91826	-1.82737	-35.2837		-29.5381	-3.97168	-1.82059	-35.3303		-29.5381	-6.79545	-1.08886	-37.4224		0.515833	0.211822	0.479723	0.098709
16	15.8156	3.20295	-0.648195	18.3703		15.8948	3.19712	-0.652998	18.4389		15.8608	2.75431	-0.648988	17.9661		15.8234	3.26406	-0.652069	18.4354		15.826	3.27468	-0.659155	18.4415		16.2354	2.9644	-0.674696	18.5251		16.2359	2.96399	-0.674748	18.5251		16.2359	2.98578	-0.672985	18.5487		16.2359	2.95616	-0.568634	18.6234		1.1149	0.0792638	0.00583097	0.00480346
17	-11.7023	-9.03084	-1.06216	-21.7953		-11.7528	-8.86411	-1.07564	-21.6926		-11.7716	-8.84791	-1.07511	-21.6946		-11.7586	-8.85676	-1.07602	-21.6914		-11.7527	-8.85444	-1.07737	-21.6845		-11.7481	-8.83117	-1.07981	-21.6591		-11.7481	-8.83117	-1.07981	-21.6591		-11.7481	-8.82168	-1.08151	-21.6513		-11.7481	-9.35974	-1.00706	-22.1149		1.26643	0.0504579	0.166724	0.0134773
18	3.67555	2.24855	0.134584	6.05868		3.68916	2.26072	0.130608	6.08049		3.66464	1.86294	0.147772	5.67535		3.69604	2.24114	0.143183	6.08036		3.68949	2.27381	0.143309	6.10662		3.70553	1.72441	0.136615	5.56656		3.70553	1.72441	0.136615	5.56656		3.70553	1.76289	0.14687	5.61529		3.70553	2.45462	-0.0518353	6.10831		0.0700802	0.0136073	0.0121753	0.00397577
19	-12.6015	7.42187	0.100042	-5.0796		-12.6063	7.40794	0.107601	-5.09081		-12.6698	7.20615	0.113477	-5.35015		-12.5922	7.4029	0.109456	-5.07984		-12.6046	7.48235	0.104254	-5.01798		-12.5775	7.01857	0.148619	-5.41034		-12.5775	7.01857	0.14862	-5.41033		-12.5775	7.08968	0.144908	-5.34294		-12.5775	6.07655	0.371076	-6.1299		0.0485601	0.00483029	0.0139371	0.00755871
20	-3.33401	-7.88795	-1.08586	-12.3078		-3.32349	-7.74199	-1.0872	-12.1527		-3.24486	-7.57881	-1.14704	-11.9707		-3.31017	-7.70848	-1.10149	-12.1201		-3.31783	-7.63572	-1.09941	-12.053		-3.1986	-7.97929	-1.13257	-12.3105		-3.1986	-7.97929	-1.13257	-12.3105		-3.1986	-7.90761	-1.14282	-12.249		-3.1986	-9.19691	-0.950422	-13.3459		1.43371	0.0105231	0.145965	0.00134356
21	13.1324	5.45859	1.46316	20.0541		13.2405	5.20914	1.48101	19.9307		13.3582	5.41665	1.48199	20.2569		13.3397	5.24403	1.47909	20.0628		13.3419	5.25012	1.47609	20.0681		13.2936	6.08099	1.46828	20.8429		13.2936	6.08057	1.46834	20.8425		13.2936	6.10411	1.46591	20.8636		13.2936	7.37393	1.1867	21.8542		0.229019	0.108115	0.249451	0.0178523
22	9.07442	4.46336	2.3133	15.8511		9.16931	4.32164	2.3269	15.8179		9.23073	4.95801	2.31281	16.5016		9.16559	4.3351	2.31957	15.8203		9.17013	4.32149	2.31998	15.8116		9.07331	5.64831	2.2992	17.0208		9.07331	5.64831	2.2992	17.0208		9.07331	5.67264	2.29192	17.0379		9.07331	6.58061	2.04821	17.7021		0.78626	0.0948945	0.141724	0.0136029
23	-12.6775	3.95009	-0.346638	-9.07406		-12.7147	4.00188	-0.36013	-9.07295		-12.8065	3.88334	-0.31713	-9.24032		-12.8744	4.09388	-0.346977	-9.12752		-12.8668	4.01311	-0.342446	-9.19613		-12.7964	3.09749	-0.341888	-10.0408		-12.7964	3.09933	-0.341626	-10.0387		-12.7964	3.01375	-0.320733	-10.1033		-12.7964	2.72163	-0.303192	-10.3779		0.129523	0.0371806	0.0517898	0.013492
MAE (kJ/mol)																																														0.63082	0.171242	0.27548	0.0363962
RMS (kJ/mol)																																														0.88347	0.267245	0.427064	0.0610267
MAX (kJ/mol)																																														2.61475	0.748985	1.41377	0.172934
[truncated: 37 more columns]

## Sheet: NWH_cc-pVTZ-F12
2625.5	Canonical MP2-F12					Canonical MP2-F12, DF aux basis: aug-cc-pVTZ-RI					Local MP2-F12, CABS domain = BPEDo, T_trf=0.99995					Local MP2-F12, CABS domain = BPEDo, T_trf=0.99999					Local MP2-F12, CABS domain = BPEDo, T_trf=0.999995					Local MP2-F12, CABS domain = ED, BPtrf=BPEDo					Local MP2-F12, CABS domain = PCD, BPtrf=BPEDo					Local MP2-F12, CABS domain = BPEDo, BPtrf=BPEDo					Local MP2-F12, CABS domain = BPo, BPtrf=BPEDo					Canonical MP2-F12	Canonical MP2-F12, DF aux basis: aug-cc-pVTZ-RI
	MP2	F12	Coupling	MP2-F12		MP2	F12	Coupling	MP2-F12		MP2	F12	Coupling	MP2-F12		MP2	F12	Coupling	MP2-F12		MP2	F12	Coupling	MP2-F12		MP2	F12	Coupling	MP2-F12		MP2	F12	Coupling	MP2-F12		MP2	F12	Coupling	MP2-F12		MP2	F12	Coupling	MP2-F12		MP2-F12 wrt CBS	MP2	F12	Coupling
Molecule	Correlation energy contributions (Hartree)																																													Relative error of correlation energy contributions (%)
1	-0.0314234	-0.00284277	4.63213e-05	-0.0342198		-0.0314109	-0.0028594	5.44614e-05	-0.0342159		-0.0314109	-0.0028594	5.44616e-05	-0.0342159		-0.0314109	-0.0028594	5.44616e-05	-0.0342159		-0.0314109	-0.0028594	5.44616e-05	-0.0342159		-0.0314109	-0.0028594	5.44616e-05	-0.0342159		-0.0314109	-0.0028594	5.44616e-05	-0.0342159		-0.0314109	-0.0028594	5.44616e-05	-0.0342159		-0.0314109	-0.0028594	5.44616e-05	-0.0342159		0.0294122	0.0395525	0.584935	17.573
205	-1.10246	-0.077629	-0.00227173	-1.18236		-1.10241	-0.0777371	-0.0022736	-1.18242		-1.10205	-0.0778499	-0.00225694	-1.18216		-1.10206	-0.0778523	-0.00225714	-1.18217		-1.10206	-0.0778541	-0.0022575	-1.18217		-1.10204	-0.0777378	-0.00227087	-1.18205		-1.10204	-0.077741	-0.00227132	-1.18205		-1.10204	-0.0777536	-0.0022569	-1.18205		-1.10204	-0.077881	-0.00220275	-1.18213		0.180928	0.00436131	0.139254	0.0821779
206	-1.10423	-0.0785248	-0.00219432	-1.18494		-1.10424	-0.078589	-0.00219819	-1.18502		-1.10401	-0.0785883	-0.00219457	-1.18479		-1.10401	-0.0786427	-0.00219464	-1.18485		-1.10401	-0.0786434	-0.00219443	-1.18485		-1.1039	-0.0782786	-0.00220044	-1.18438		-1.1039	-0.0782805	-0.00220099	-1.18438		-1.1039	-0.0782865	-0.00219657	-1.18438		-1.1039	-0.078372	-0.00215226	-1.18443		0.185693	0.00102352	0.0817367	0.176594
209	-1.06948	-0.0801367	-0.00271304	-1.15233		-1.06933	-0.080354	-0.00268534	-1.15237		-1.06933	-0.0803423	-0.00268131	-1.15235		-1.06933	-0.0803447	-0.00268149	-1.15236		-1.06933	-0.0803533	-0.00268164	-1.15237		-1.06929	-0.0802597	-0.00268033	-1.15223		-1.06929	-0.0802597	-0.00268033	-1.15223		-1.06929	-0.0802631	-0.00267823	-1.15223		-1.06929	-0.0805427	-0.00250103	-1.15233		0.13344	0.0131843	0.271201	1.02096
210	-2.18912	-0.158438	-0.00677984	-2.35434		-2.18884	-0.158874	-0.00672402	-2.35444		-2.18861	-0.158796	-0.00672373	-2.35413		-2.18875	-0.158871	-0.00672494	-2.35435		-2.18874	-0.158886	-0.0067255	-2.35436		-2.18838	-0.158331	-0.00671974	-2.35343		-2.18838	-0.15833	-0.00671996	-2.35343		-2.18838	-0.158341	-0.00672323	-2.35344		-2.18838	-0.159111	-0.00622897	-2.35372		0.110249	0.0127929	0.274831	0.823226
211	-1.26283	-0.0955867	-0.00419203	-1.36261		-1.26271	-0.0958145	-0.00417994	-1.3627		-1.26262	-0.0958053	-0.00417899	-1.36261		-1.2627	-0.0958252	-0.00417883	-1.3627		-1.2627	-0.0958179	-0.00417885	-1.3627		-1.26258	-0.0957388	-0.00417911	-1.36249		-1.26258	-0.0957388	-0.00417912	-1.36249		-1.26258	-0.0957448	-0.00417799	-1.3625		-1.26258	-0.0962567	-0.00394256	-1.36278		0.189326	0.00960065	0.238363	0.288375
212	-1.26092	-0.09575	-0.00409384	-1.36077		-1.2608	-0.0959794	-0.00408025	-1.36086		-1.26075	-0.0960084	-0.00407731	-1.36084		-1.2608	-0.0959828	-0.00407858	-1.36086		-1.2608	-0.0959846	-0.0040786	-1.36086		-1.26071	-0.0958814	-0.00407925	-1.36067		-1.26071	-0.0958814	-0.00407925	-1.36067		-1.26071	-0.0958877	-0.0040779	-1.36067		-1.26071	-0.0963048	-0.00388168	-1.36089		0.190292	0.00977956	0.239548	0.332048
213	-0.344295	-0.0265768	-0.000709759	-0.371581		-0.344249	-0.0266419	-0.000700784	-0.371592		-0.344248	-0.0266429	-0.000700815	-0.371592		-0.344248	-0.0266429	-0.000700815	-0.371592		-0.344248	-0.0266429	-0.000700815	-0.371592		-0.344248	-0.026648	-0.000700815	-0.371597		-0.344248	-0.026648	-0.000700815	-0.371597		-0.344248	-0.026648	-0.000700815	-0.371597		-0.344248	-0.0266927	-0.000665395	-0.371606		0.15714	0.0133105	0.244889	1.26456
214	-0.584668	-0.042274	-0.00184509	-0.628788		-0.584649	-0.0423442	-0.00183995	-0.628833		-0.584647	-0.0423439	-0.00183995	-0.628831		-0.584647	-0.0423439	-0.00183995	-0.628831		-0.584647	-0.0423439	-0.00183995	-0.628831		-0.584647	-0.0423614	-0.00184007	-0.628848		-0.584647	-0.0423614	-0.00184007	-0.628848		-0.584647	-0.0423615	-0.00183995	-0.628848		-0.584647	-0.0424761	-0.00178628	-0.628909		0.198063	0.00334919	0.165915	0.278219
215	-0.934284	-0.0696037	-0.00356349	-1.00745		-0.934169	-0.0698081	-0.00354174	-1.00752		-0.93417	-0.0697816	-0.00353893	-1.00749		-0.934165	-0.0698119	-0.00353924	-1.00752		-0.934163	-0.0698124	-0.00353956	-1.00752		-0.93416	-0.0697814	-0.00353969	-1.00748		-0.93416	-0.0697814	-0.00353969	-1.00748		-0.93416	-0.0697856	-0.00353763	-1.00748		-0.93416	-0.070142	-0.00336477	-1.00767		0.144158	0.0123657	0.293673	0.610207
216	-1.34622	-0.0972682	-0.00343107	-1.44692		-1.34606	-0.0975235	-0.00341039	-1.447		-1.34601	-0.0974722	-0.00340544	-1.44688		-1.34601	-0.0975355	-0.00340649	-1.44695		-1.34601	-0.0975389	-0.0034065	-1.44695		-1.34599	-0.097427	-0.00340833	-1.44683		-1.34599	-0.0974269	-0.00340857	-1.44683		-1.34599	-0.0974354	-0.00340526	-1.44683		-1.34599	-0.0978078	-0.00321034	-1.44701		0.14291	0.0116936	0.262482	0.60285
217	-2.69382	-0.186888	-0.00763982	-2.88835		-2.69353	-0.187372	-0.00761061	-2.88851		-2.69308	-0.187349	-0.00760553	-2.88804		-2.69338	-0.187391	-0.00760623	-2.88838		-2.69339	-0.187405	-0.00760625	-2.8884		-2.6929	-0.187166	-0.00760657	-2.88767		-2.6929	-0.187166	-0.00760653	-2.88767		-2.6929	-0.18718	-0.00760394	-2.88768		-2.6929	-0.188061	-0.00714773	-2.88811		0.123837	0.0109317	0.258693	0.382315
219	-2.01847	-0.142384	-0.00693519	-2.16779		-2.01824	-0.142796	-0.00689575	-2.16793		-2.01809	-0.142721	-0.00689568	-2.1677		-2.0182	-0.142804	-0.00689951	-2.1679		-2.01823	-0.142799	-0.00689964	-2.16793		-2.01799	-0.142587	-0.00688677	-2.16746		-2.01799	-0.142587	-0.00688677	-2.16746		-2.01799	-0.14259	-0.00689157	-2.16747		-2.01799	-0.143387	-0.00646844	-2.16784		0.105994	0.0115472	0.289661	0.568677
220	-1.98367	-0.140748	-0.00554756	-2.12996		-1.98344	-0.141115	-0.00552526	-2.13008		-1.98323	-0.140964	-0.00552037	-2.12971		-1.98327	-0.141124	-0.00552168	-2.12992		-1.98327	-0.141138	-0.00552213	-2.12993		-1.98316	-0.140536	-0.00551997	-2.12922		-1.98316	-0.140536	-0.00552022	-2.12922		-1.98316	-0.140544	-0.00551773	-2.12922		-1.98316	-0.141122	-0.00523414	-2.12952		0.133154	0.0115039	0.260661	0.401846
221	-2.11215	-0.154048	-0.00685245	-2.27305		-2.11209	-0.154305	-0.00684311	-2.27324		-2.1115	-0.154056	-0.0068393	-2.2724		-2.11168	-0.154381	-0.00684129	-2.2729		-2.11168	-0.154392	-0.00684138	-2.27291		-2.11148	-0.153835	-0.00684036	-2.27216		-2.11148	-0.153837	-0.0068402	-2.27216		-2.11148	-0.153839	-0.00683934	-2.27216		-2.11148	-0.154446	-0.00659465	-2.27252		0.205524	0.00284228	0.167178	0.136274
222	-2.11273	-0.156644	-0.00745789	-2.27683		-2.11264	-0.15692	-0.00744644	-2.27701		-2.11228	-0.156726	-0.00744483	-2.27645		-2.11237	-0.156889	-0.0074456	-2.2767		-2.11238	-0.156909	-0.00744581	-2.27673		-2.11196	-0.156169	-0.00744801	-2.27558		-2.11196	-0.156169	-0.00744801	-2.27558		-2.11196	-0.156172	-0.00744772	-2.27558		-2.11196	-0.15643	-0.0074045	-2.27579		0.196586	0.00392934	0.175944	0.153543
223	-1.45162	-0.110637	-0.00390341	-1.56616		-1.45142	-0.110938	-0.00386104	-1.56622		-1.45127	-0.110839	-0.00385871	-1.56597		-1.45127	-0.110926	-0.00385948	-1.56605		-1.45126	-0.110942	-0.00385946	-1.56606		-1.45125	-0.110349	-0.00385515	-1.56546		-1.45125	-0.110349	-0.00385658	-1.56546		-1.45125	-0.110352	-0.00385651	-1.56546		-1.45125	-0.110707	-0.0036309	-1.56559		0.129048	0.0136131	0.272028	1.08546
224	-1.47787	-0.109228	-0.00426522	-1.59136		-1.47768	-0.109519	-0.00422566	-1.59143		-1.47759	-0.10949	-0.00422204	-1.5913		-1.47768	-0.109518	-0.00422413	-1.59143		-1.47768	-0.109519	-0.00422456	-1.59143		-1.47746	-0.108885	-0.0042212	-1.59056		-1.47746	-0.108885	-0.0042212	-1.59056		-1.47746	-0.108897	-0.00422087	-1.59058		-1.47746	-0.109361	-0.0039241	-1.59074		0.119515	0.012719	0.266684	0.927435
901	-0.495997	-0.0372501	-0.00101988	-0.534267		-0.495975	-0.0373061	-0.00101375	-0.534294		-0.495974	-0.037308	-0.00101341	-0.534295		-0.495974	-0.0373058	-0.00101356	-0.534293		-0.495974	-0.0373058	-0.00101356	-0.534293		-0.495975	-0.0373047	-0.00101352	-0.534294		-0.495975	-0.0373047	-0.00101352	-0.534294		-0.495975	-0.0373048	-0.00101333	-0.534293		-0.495975	-0.0373498	-0.000984785	-0.53431		0.181341	0.00442592	0.150244	0.601314
903	-0.523153	-0.0401168	-0.0011546	-0.564425		-0.523083	-0.0402206	-0.00114119	-0.564445		-0.523077	-0.0402164	-0.00113916	-0.564433		-0.523083	-0.0402226	-0.00113965	-0.564445		-0.523083	-0.0402224	-0.00113963	-0.564445		-0.523078	-0.0402077	-0.00113976	-0.564426		-0.523078	-0.0402077	-0.00113976	-0.564426		-0.523078	-0.0402094	-0.0011384	-0.564426		-0.523078	-0.0403074	-0.00107169	-0.564458		0.148189	0.0134082	0.258639	1.16131
907	-0.669706	-0.0500484	-0.00157115	-0.721325		-0.66962	-0.0501749	-0.00155884	-0.721354		-0.669598	-0.0501829	-0.00154796	-0.721329		-0.669618	-0.0501852	-0.00154863	-0.721352		-0.669618	-0.0501848	-0.00154863	-0.721352		-0.669596	-0.0500541	-0.001556	-0.721207		-0.669596	-0.0500541	-0.001556	-0.721207		-0.669596	-0.050063	-0.00154702	-0.721206		-0.669596	-0.0502002	-0.00146955	-0.721266		0.15563	0.0127857	0.252714	0.784077
908	-0.85741	-0.0640351	-0.00240555	-0.92385		-0.857294	-0.0642146	-0.00238544	-0.923894		-0.857283	-0.0641992	-0.00238387	-0.923866		-0.857292	-0.0642169	-0.00238472	-0.923894		-0.857293	-0.0642162	-0.00238473	-0.923894		-0.857285	-0.0642125	-0.00238423	-0.923882		-0.857285	-0.0642125	-0.00238423	-0.923882		-0.857285	-0.0642142	-0.00238372	-0.923883		-0.857285	-0.064451	-0.00225381	-0.92399		0.133147	0.013463	0.280382	0.835734
910	-0.922133	-0.0697676	-0.00252252	-0.994423		-0.922007	-0.06996	-0.00249429	-0.994462		-0.922001	-0.0699624	-0.00249196	-0.994455		-0.922006	-0.0699573	-0.00249253	-0.994456		-0.922006	-0.0699637	-0.00249282	-0.994462		-0.922014	-0.0698931	-0.00249063	-0.994398		-0.922014	-0.0698931	-0.00249063	-0.994398		-0.922014	-0.0698968	-0.00248939	-0.9944		-0.922014	-0.0701435	-0.00232976	-0.994487		0.126974	0.0136124	0.275749	1.11921
912	-1.16287	-0.0841181	-0.00296116	-1.24995		-1.16274	-0.0843323	-0.00294657	-1.25001		-1.16272	-0.0843192	-0.00294138	-1.24998		-1.16273	-0.0843389	-0.00294245	-1.25001		-1.16273	-0.0843379	-0.00294247	-1.25001		-1.16272	-0.0842225	-0.00294432	-1.24988		-1.16272	-0.0842225	-0.00294432	-1.24988		-1.16272	-0.0842286	-0.00294081	-1.24989		-1.16272	-0.0845683	-0.00277378	-1.25006		0.14947	0.0114109	0.254577	0.49262
913	-1.3104	-0.0940433	-0.00337692	-1.40782		-1.31025	-0.0942809	-0.0033631	-1.40789		-1.31019	-0.0942586	-0.0033573	-1.40781		-1.31023	-0.0942879	-0.00335788	-1.40788		-1.31023	-0.0942892	-0.00335803	-1.40788		-1.31018	-0.0941179	-0.00336153	-1.40765		-1.31018	-0.0941179	-0.00336154	-1.40765		-1.31018	-0.094126	-0.00335699	-1.40766		-1.31018	-0.0944929	-0.00318051	-1.40785		0.153024	0.0112212	0.252638	0.409104
916	-0.56138	-0.0430136	-0.00168995	-0.606083		-0.561309	-0.0431313	-0.00167494	-0.606116		-0.561318	-0.0431037	-0.0016689	-0.606091		-0.561307	-0.043143	-0.00166938	-0.606119		-0.561307	-0.0431424	-0.00166936	-0.606118		-0.561327	-0.0430651	-0.00167308	-0.606065		-0.561327	-0.0430651	-0.00167308	-0.606065		-0.561327	-0.0430703	-0.00166801	-0.606065		-0.561327	-0.0432037	-0.00159232	-0.606123		0.153233	0.0125478	0.273554	0.887874
926	-0.833317	-0.070136	-0.00302805	-0.906481		-0.833237	-0.0702932	-0.00301215	-0.906542		-0.833233	-0.0702887	-0.00300967	-0.906531		-0.833234	-0.0703111	-0.00300959	-0.906554		-0.833234	-0.0703099	-0.00300959	-0.906553		-0.833231	-0.0702551	-0.00301212	-0.906498		-0.833231	-0.0702551	-0.00301212	-0.906498		-0.833231	-0.0702608	-0.00300957	-0.906501		-0.833231	-0.0706033	-0.00283689	-0.906671		0.254366	0.00962646	0.224241	0.525108
927	-0.866073	-0.0737412	-0.00332665	-0.943141		-0.865969	-0.0739174	-0.00330598	-0.943192		-0.865946	-0.073868	-0.00330382	-0.943118		-0.865964	-0.0739209	-0.00330367	-0.943189		-0.865964	-0.0739213	-0.00330367	-0.943189		-0.865927	-0.0736848	-0.00330538	-0.942917		-0.865927	-0.0736848	-0.00330538	-0.942917		-0.865927	-0.0736913	-0.00330322	-0.942921		-0.865927	-0.0740147	-0.00313063	-0.943072		0.250807	0.012039	0.238943	0.62129
928	-0.766053	-0.0616911	-0.00229418	-0.830039		-0.765963	-0.0618461	-0.002276	-0.830085		-0.765957	-0.0618209	-0.00227353	-0.830051		-0.765957	-0.0618447	-0.0022742	-0.830076		-0.765959	-0.0618513	-0.00227435	-0.830085		-0.765955	-0.0618186	-0.00227489	-0.830048		-0.765955	-0.0618186	-0.00227489	-0.830048		-0.765955	-0.0618225	-0.00227326	-0.83005		-0.765955	-0.0620592	-0.0021381	-0.830152		0.200625	0.0117923	0.251272	0.792431
931	-1.1618	-0.0937533	-0.00423888	-1.25979		-1.16168	-0.0939854	-0.00421342	-1.25988		-1.16164	-0.0939386	-0.00420989	-1.25979		-1.16168	-0.0939983	-0.00421058	-1.25989		-1.16168	-0.0939874	-0.00421063	-1.25987		-1.16157	-0.0938802	-0.00421185	-1.25966		-1.16157	-0.0938802	-0.00421185	-1.25966		-1.16157	-0.0938861	-0.00420937	-1.25966		-1.16157	-0.0943446	-0.0039854	-1.2599		0.213532	0.0103539	0.247592	0.600594
932	-1.34129	-0.107108	-0.00470412	-1.4531		-1.34115	-0.107377	-0.00467401	-1.4532		-1.34109	-0.107354	-0.00467063	-1.45312		-1.34114	-0.107394	-0.00467174	-1.4532		-1.34114	-0.107383	-0.00467179	-1.45319		-1.34097	-0.107005	-0.00467284	-1.45265		-1.34097	-0.107005	-0.00467284	-1.45265		-1.34097	-0.107012	-0.00467085	-1.45265		-1.34097	-0.107549	-0.00439072	-1.45291		0.201273	0.010801	0.251199	0.639952
933	-1.5496	-0.123734	-0.00509869	-1.67843		-1.54943	-0.124037	-0.0050631	-1.67853		-1.54929	-0.123776	-0.00505784	-1.67812		-1.54931	-0.124039	-0.00505786	-1.67841		-1.54932	-0.124053	-0.00505795	-1.67843		-1.5492	-0.123424	-0.00506084	-1.67768		-1.5492	-0.123424	-0.00506093	-1.67768		-1.5492	-0.123437	-0.00505667	-1.67769		-1.5492	-0.123993	-0.00475703	-1.67795		0.191787	0.0112253	0.24498	0.697995
935	-0.491623	-0.0365892	-0.00105325	-0.529265		-0.491573	-0.036667	-0.00104564	-0.529286		-0.491565	-0.0367033	-0.00102989	-0.529298		-0.491572	-0.0366811	-0.0010302	-0.529283		-0.491572	-0.0366811	-0.0010302	-0.529283		-0.4916	-0.0366247	-0.00104484	-0.529269		-0.4916	-0.0366247	-0.00104484	-0.529269		-0.4916	-0.0366375	-0.00103026	-0.529267		-0.4916	-0.0366913	-0.00099803	-0.529289		0.164778	0.0101286	0.212666	0.722385
936	-0.500918	-0.0373777	-0.00138307	-0.539679		-0.500879	-0.037455	-0.00137199	-0.539706		-0.500878	-0.0374619	-0.00136662	-0.539706		-0.500878	-0.0374611	-0.00136668	-0.539706		-0.500878	-0.0374611	-0.00136668	-0.539706		-0.500872	-0.0373588	-0.00137298	-0.539604		-0.500872	-0.0373588	-0.00137298	-0.539604		-0.500872	-0.0373642	-0.00136816	-0.539605		-0.500872	-0.0374733	-0.00130937	-0.539655		0.140758	0.00782611	0.20681	0.801115
937	-0.530049	-0.0408479	-0.00134311	-0.57224		-0.529993	-0.0409451	-0.00132735	-0.572265		-0.529992	-0.0409468	-0.00132739	-0.572266		-0.529992	-0.0409468	-0.00132739	-0.572266		-0.529992	-0.0409451	-0.00132739	-0.572264		-0.529992	-0.0409583	-0.00132739	-0.572277		-0.529992	-0.0409583	-0.00132739	-0.572277		-0.529992	-0.0409583	-0.00132739	-0.572277		-0.529992	-0.0411104	-0.00122762	-0.57233		0.138048	0.0107127	0.237977	1.17375
941	-0.678968	-0.0508784	-0.00194546	-0.731792		-0.678876	-0.0510234	-0.00192879	-0.731829		-0.678875	-0.0509837	-0.00192337	-0.731782		-0.678873	-0.0510285	-0.00192352	-0.731825		-0.678875	-0.051029	-0.00192349	-0.731827		-0.67889	-0.0509157	-0.00192908	-0.731734		-0.67889	-0.0509157	-0.00192908	-0.731734		-0.67889	-0.0509212	-0.00192433	-0.731735		-0.67889	-0.0511055	-0.00182378	-0.731819		0.140654	0.0135344	0.285137	0.857268
942	-0.856022	-0.0641327	-0.0022194	-0.922374		-0.855927	-0.0642902	-0.00219994	-0.922417		-0.85592	-0.0642685	-0.00219354	-0.922382		-0.855925	-0.0642963	-0.00219493	-0.922416		-0.855925	-0.0642975	-0.00219487	-0.922417		-0.855775	-0.0641863	-0.00219884	-0.92216		-0.855775	-0.0641863	-0.00219884	-0.92216		-0.855775	-0.0641923	-0.00219447	-0.922162		-0.855775	-0.0644279	-0.0020536	-0.922257		0.137669	0.0111169	0.245572	0.877019
944	-0.914464	-0.0703564	-0.00236397	-0.987184		-0.914336	-0.0705494	-0.0023346	-0.98722		-0.914305	-0.0704134	-0.00233395	-0.987052		-0.914303	-0.0705478	-0.00233427	-0.987185		-0.914302	-0.0705516	-0.00233426	-0.987188		-0.914285	-0.070298	-0.00233325	-0.986917		-0.914285	-0.070298	-0.00233327	-0.986917		-0.914285	-0.0703001	-0.00233339	-0.986919		-0.914285	-0.070505	-0.0021975	-0.986988		0.131912	0.0139413	0.274343	1.24203
946	-1.17591	-0.0840531	-0.0036668	-1.26363		-1.17577	-0.0842884	-0.00364382	-1.2637		-1.17575	-0.0842789	-0.00364423	-1.26368		-1.17576	-0.0842866	-0.00364505	-1.2637		-1.17576	-0.0842898	-0.00364545	-1.2637		-1.17576	-0.0842567	-0.00364033	-1.26365		-1.17576	-0.0842567	-0.00364033	-1.26365		-1.17576	-0.0842576	-0.00364229	-1.26366		-1.17576	-0.0846953	-0.00340163	-1.26385		0.125181	0.0119663	0.279943	0.626726
947	-1.30336	-0.093884	-0.00333364	-1.40058		-1.3032	-0.0941293	-0.00331877	-1.40065		-1.30316	-0.0941455	-0.00331589	-1.40062		-1.3032	-0.0941359	-0.00331653	-1.40065		-1.3032	-0.094136	-0.00331659	-1.40065		-1.30306	-0.0941377	-0.0033183	-1.40052		-1.30306	-0.0941377	-0.0033183	-1.40052		-1.30306	-0.0941443	-0.00331622	-1.40052		-1.30306	-0.0944837	-0.00313009	-1.40067		0.140458	0.0123405	0.26126	0.446034
950	-0.569061	-0.0439388	-0.0018506	-0.61485		-0.569004	-0.0440437	-0.00183686	-0.614885		-0.568998	-0.0440461	-0.00183641	-0.614881		-0.569001	-0.0440448	-0.00183672	-0.614882		-0.569001	-0.0440443	-0.00183672	-0.614882		-0.568996	-0.044051	-0.00183622	-0.614883		-0.568996	-0.044051	-0.00183622	-0.614883		-0.568996	-0.0440515	-0.00183611	-0.614883		-0.568996	-0.0442474	-0.00171801	-0.614961		0.153835	0.00989124	0.23887	0.74213
960	-0.831248	-0.0698028	-0.00311027	-0.904161		-0.831168	-0.0699662	-0.00308967	-0.904224		-0.831151	-0.0699619	-0.00308247	-0.904195		-0.831164	-0.0699895	-0.0030829	-0.904237		-0.831165	-0.0699899	-0.00308291	-0.904237		-0.831129	-0.0697383	-0.00308981	-0.903957		-0.831129	-0.0697383	-0.00308981	-0.903957		-0.831129	-0.0697523	-0.00308298	-0.903964		-0.831129	-0.0700552	-0.00293465	-0.904119		0.253481	0.00963162	0.234127	0.662561
961	-0.869297	-0.0722568	-0.00348179	-0.945035		-0.869199	-0.0724413	-0.0034546	-0.945094		-0.869199	-0.0723794	-0.00344746	-0.945026		-0.869193	-0.0724545	-0.00344957	-0.945097		-0.869193	-0.0724576	-0.00344949	-0.9451		-0.8692	-0.0723576	-0.00345252	-0.94501		-0.8692	-0.0723576	-0.00345252	-0.94501		-0.8692	-0.072371	-0.00344751	-0.945018		-0.8692	-0.0728121	-0.00322542	-0.945237		0.256514	0.0112919	0.255348	0.780946
962	-0.770132	-0.0623706	-0.00275366	-0.835257		-0.770034	-0.0625403	-0.00273177	-0.835306		-0.770027	-0.0625479	-0.00273182	-0.835306		-0.770028	-0.0625361	-0.00273159	-0.835296		-0.770029	-0.0625386	-0.00273177	-0.835299		-0.770032	-0.0625474	-0.00273069	-0.83531		-0.770032	-0.0625474	-0.00273069	-0.83531		-0.770032	-0.0625484	-0.00273068	-0.835311		-0.770032	-0.0628755	-0.00256065	-0.835468		0.20128	0.0127838	0.272043	0.795028
965	-1.15468	-0.0933442	-0.00393846	-1.25196		-1.15457	-0.0935609	-0.00391522	-1.25205		-1.15452	-0.0933931	-0.00390689	-1.25182		-1.15453	-0.0935868	-0.00390729	-1.25203		-1.15453	-0.0935894	-0.00390728	-1.25203		-1.15452	-0.0932213	-0.00391393	-1.25166		-1.15452	-0.0932213	-0.00391395	-1.25166		-1.15452	-0.0932365	-0.00390663	-1.25166		-1.15452	-0.0936669	-0.00368784	-1.25188		0.223257	0.0095398	0.232215	0.590099
966	-1.33585	-0.106594	-0.00431454	-1.44675		-1.3357	-0.106854	-0.0042876	-1.44684		-1.33563	-0.106637	-0.00428058	-1.44655		-1.3357	-0.106885	-0.00428149	-1.44686		-1.3357	-0.106854	-0.00428144	-1.44684		-1.33558	-0.106318	-0.00428459	-1.44618		-1.33558	-0.106318	-0.00428459	-1.44618		-1.33558	-0.106329	-0.00427924	-1.44619		-1.33558	-0.106814	-0.00401749	-1.44641		0.202994	0.0108381	0.244236	0.624543
967	-1.55372	-0.123027	-0.00524722	-1.682		-1.55355	-0.123332	-0.00520897	-1.6821		-1.55348	-0.12321	-0.00520178	-1.68189		-1.5535	-0.123334	-0.00520299	-1.68204		-1.5535	-0.123342	-0.00520355	-1.68205		-1.55335	-0.122836	-0.00520704	-1.68139		-1.55335	-0.122836	-0.00520705	-1.68139		-1.55335	-0.122853	-0.00520222	-1.6814		-1.55335	-0.123457	-0.00487788	-1.68168		0.18786	0.0108207	0.247946	0.728908
MAE (%)																																														0.165688	0.0111314	0.248359	1.03291
RMS (%)																																														0.167964	0.0121582	0.254033	2.63624
MAX (%)																																														0.256514	0.0395525	0.584935	17.573
Reaction	Correlation energy contributions to reaction energies (kJ/mol)																																													Absolute error of correlation energy contributions to reaction energies (kJ/mol)
1	-4.64204	-2.35177	0.203242	-6.79057		-4.79796	-2.23646	0.19797	-6.83645		-5.12677	-1.93865	0.163757	-6.90166		-5.11921	-2.0752	0.164098	-7.03032		-5.11833	-2.07243	0.165584	-7.02517		-4.88075	-1.41995	0.184918	-6.11578		-4.88075	-1.41651	0.184655	-6.1126		-4.88076	-1.39913	0.158381	-6.12151		-4.88076	-1.28917	0.132542	-6.03739		0.161092	0.155912	0.115308	0.00527248
2	-131.731	4.81855	-3.55427	-130.467		-131.736	4.81652	-3.55318	-130.473		-131.138	4.95984	-3.57361	-129.752		-131.502	4.77353	-3.57583	-130.304		-131.477	4.7797	-3.57652	-130.274		-130.767	5.74667	-3.56828	-128.589		-130.767	5.74694	-3.56884	-128.589		-130.768	5.73765	-3.58844	-128.618		-130.768	5.18519	-3.22122	-128.804		1.26273	0.00512808	0.00203005	0.00108963
3	5.00152	-0.428787	0.257801	4.83053		5.00696	-0.432788	0.261751	4.83592		4.90833	-0.533471	0.266952	4.64181		4.97829	-0.413923	0.263205	4.82757		4.98469	-0.437758	0.263206	4.81014		4.91276	-0.374326	0.262199	4.80063		4.91276	-0.374342	0.262225	4.80064		4.91276	-0.375404	0.26278	4.80014		4.91276	-0.126388	0.159838	4.94621		0.0255061	0.00544292	0.00400102	0.00395074
4	-13.9703	-1.97646	-2.64818	-18.595		-13.8388	-2.1581	-2.62813	-18.625		-13.8499	-2.08654	-2.62069	-18.5572		-13.8364	-2.1662	-2.62149	-18.6241		-13.8315	-2.16751	-2.62234	-18.6213		-13.8237	-2.02701	-2.62238	-18.4731		-13.8237	-2.02701	-2.62238	-18.4731		-13.8237	-2.03777	-2.61727	-18.4787		-13.8237	-2.5554	-2.39733	-18.7764		0.993153	0.131595	0.181643	0.0200481
5	-168.626	5.15274	-1.79854	-165.272		-168.615	5.13673	-1.78772	-165.266		-167.75	4.92753	-1.8004	-164.622		-168.529	5.14839	-1.79671	-165.178		-168.564	5.13028	-1.79669	-165.23		-167.332	5.17071	-1.78794	-163.95		-167.332	5.16994	-1.78653	-163.949		-167.332	5.17706	-1.79714	-163.952		-167.332	4.81909	-1.62286	-164.136		1.41799	0.0117998	0.0160176	0.0108167
6	91.3791	4.29485	3.64323	99.3172		91.3663	4.41446	3.59821	99.379		91.5172	4.61402	3.61089	99.7421		91.6976	4.41189	3.61749	99.727		91.7938	4.36099	3.61666	99.7715		91.4371	5.3835	3.58853	100.409		91.4371	5.38345	3.58788	100.408		91.4371	5.37124	3.60701	100.415		91.4371	5.94569	3.24067	100.623		1.4171	0.0128039	0.119605	0.0450173
7	-1.52064	-6.81712	-1.58957	-9.92734		-1.4603	-6.86457	-1.58402	-9.9089		-2.03103	-7.0108	-1.58983	-10.6317		-1.82108	-6.58533	-1.58663	-9.99304		-1.84468	-6.60667	-1.58693	-10.0383		-1.25805	-6.12643	-1.59537	-8.97985		-1.25805	-6.12313	-1.59579	-8.97698		-1.25805	-6.12613	-1.5973	-8.98149		-1.25805	-5.20901	-2.12625	-8.59332		0.515997	0.0603416	0.0474499	0.00554752
8	-68.9215	3.70052	-0.949925	-66.1709		-68.9468	3.72591	-0.95731	-66.1782		-69.0934	3.54019	-0.953929	-66.5071		-69.3553	3.6945	-0.957371	-66.6182		-69.3683	3.73637	-0.958557	-66.5905		-68.8055	3.84455	-0.961073	-65.9221		-68.8055	3.84285	-0.95733	-65.92		-68.8056	3.82129	-0.956637	-65.9409		-68.8055	3.53367	-0.769799	-66.0417		0.313801	0.0253104	0.0253914	0.00738529
9	11.4836	1.73516	-0.0876068	13.1312		11.5567	1.6778	-0.083732	13.1508		11.5749	1.58784	-0.0432651	13.1195		11.5568	1.64006	-0.0437056	13.1532		11.5568	1.64007	-0.0437056	13.1532		11.4882	1.7854	-0.082247	13.1914		11.4882	1.7854	-0.082247	13.1914		11.4883	1.75188	-0.0444606	13.1957		11.4879	1.7289	-0.0347728	13.182		0.254805	0.0730996	0.0573594	0.00387476
10	-12.9222	-0.334963	-0.953544	-14.2107		-12.8769	-0.390978	-0.940555	-14.2085		-12.8751	-0.403998	-0.927368	-14.2065		-12.8764	-0.407801	-0.927121	-14.2113		-12.8764	-0.407706	-0.927121	-14.2112		-12.8571	-0.141802	-0.943772	-13.9426		-12.8571	-0.141802	-0.943772	-13.9426		-12.8571	-0.156003	-0.931624	-13.9447		-12.8571	-0.324279	-0.852195	-14.0335		0.551064	0.0452898	0.0560151	0.012989
11	-18.1054	-1.91944	-0.494936	-20.5198		-18.1405	-1.90225	-0.488749	-20.5315		-18.1537	-1.9176	-0.494192	-20.5655		-18.1401	-1.90134	-0.492922	-20.5344		-18.14	-1.8972	-0.492969	-20.5301		-18.1509	-1.9708	-0.492612	-20.6143		-18.1509	-1.9708	-0.492612	-20.6143		-18.1509	-1.9664	-0.496194	-20.6135		-18.1509	-2.10832	-0.409392	-20.6686		0.122344	0.0350842	0.0171944	0.00618671
12	-24.3193	-2.17904	-0.98275	-27.481		-24.3028	-2.22785	-0.971306	-27.502		-24.355	-2.10262	-0.98563	-27.4433		-24.2987	-2.21402	-0.984277	-27.497		-24.3034	-2.21625	-0.984196	-27.5038		-24.3995	-2.26222	-0.97952	-27.6412		-24.3995	-2.26222	-0.97952	-27.6412		-24.3995	-2.25331	-0.990644	-27.6434		-24.3995	-2.37682	-0.930021	-27.7063		0.245773	0.016456	0.048818	0.011444
13	3.64279	-0.25649	0.488721	3.87502		3.58957	-0.198596	0.487042	3.87802		3.57661	-0.18192	0.499695	3.89439		3.58895	-0.208435	0.498314	3.87883		3.59142	-0.213345	0.498464	3.87654		3.96424	0.0689191	0.486762	4.51992		3.96424	0.0689191	0.486762	4.51992		3.96424	0.0574659	0.496875	4.51858		3.96424	0.0606425	0.525671	4.55055		0.104639	0.0532178	0.0578937	0.00167867
14	20.1347	-1.54593	0.416291	19.0051		20.1398	-1.54759	0.419254	19.0115		20.206	-1.18397	0.41485	19.4369		20.2226	-1.55042	0.415515	19.0877		20.2258	-1.54357	0.416306	19.0986		20.292	-1.06293	0.413206	19.6423		20.292	-1.06292	0.413146	19.6423		20.292	-1.0587	0.409574	19.6429		20.292	-0.949145	0.34727	19.6901		0.104147	0.00515612	0.00166433	0.00296351
15	-34.2414	0.170572	-1.85267	-35.9235		-34.2204	0.115028	-1.83063	-35.936		-34.2128	0.105915	-1.84533	-35.9522		-34.2129	0.137382	-1.84466	-35.9202		-34.2152	0.12615	-1.84567	-35.9347		-34.2392	-0.0899146	-1.82739	-36.1565		-34.2392	-0.0899146	-1.82739	-36.1565		-34.2392	-0.0760007	-1.84176	-36.157		-34.2392	-0.333463	-1.64841	-36.2211		0.754262	0.0210554	0.0555436	0.0220373
16	18.4609	0.418095	0.11363	18.9927		18.4972	0.397898	0.116397	19.0115		18.459	0.296908	0.108729	18.8646		18.4562	0.398966	0.108546	18.9637		18.4561	0.402211	0.108783	18.9671		18.6809	-0.0519417	0.113501	18.7424		18.6809	-0.0518972	0.11353	18.7425		18.6808	-0.0478915	0.107035	18.74		18.6808	0.0240154	0.13237	18.8372		0.492548	0.0362301	0.0201971	0.00276743
17	-20.166	-2.42892	-0.421788	-23.0167		-20.2032	-2.39556	-0.425125	-23.0238		-20.1635	-2.47447	-0.439813	-23.0778		-20.2007	-2.36771	-0.439363	-23.0078		-20.201	-2.36784	-0.439422	-23.0082		-20.1348	-2.58845	-0.428314	-23.1516		-20.1348	-2.58845	-0.428314	-23.1516		-20.1348	-2.57626	-0.441332	-23.1524		-20.1348	-2.74013	-0.330003	-23.2049		0.0450645	0.0371598	0.0333674	0.00333641
18	5.43317	0.874803	-0.215871	6.0921		5.43276	0.858646	-0.203513	6.08789		5.46755	0.858162	-0.191135	6.13457		5.43231	0.844207	-0.192473	6.08404		5.43209	0.840031	-0.192493	6.07963		5.51834	1.35691	-0.203974	6.67127		5.51834	1.35691	-0.203974	6.67127		5.51834	1.33494	-0.192753	6.66052		5.51834	1.43898	-0.256688	6.70063		0.0366649	0.000410274	0.0161566	0.012358
19	-8.46316	3.89714	-0.407319	-4.97334		-8.47919	3.87533	-0.390193	-4.99406		-8.54054	3.90817	-0.37714	-5.0095		-8.4769	3.84999	-0.383082	-5.01		-8.47687	3.84291	-0.382845	-5.01681		-8.59236	3.48454	-0.386317	-5.49414		-8.59236	3.48454	-0.386317	-5.49414		-8.59236	3.46649	-0.378848	-5.50472		-8.59236	3.15732	-0.248868	-5.68391		0.154825	0.0160326	0.0218116	0.0171255
20	-10.7091	-1.78406	-1.20638	-13.6996		-10.6878	-1.82256	-1.19663	-13.707		-10.6849	-1.90884	-1.20324	-13.797		-10.6888	-1.81519	-1.20087	-13.7049		-10.6849	-1.80466	-1.20097	-13.6906		-10.7052	-1.91351	-1.1967	-13.8154		-10.7052	-1.91351	-1.1967	-13.8154		-10.7052	-1.90589	-1.20094	-13.812		-10.7052	-2.14306	-1.10941	-13.9577		0.0419705	0.0213104	0.0384962	0.00974744
21	18.6973	1.07419	0.788751	20.5602		18.6707	1.11453	0.782929	20.5682		18.683	1.4322	0.795533	20.9107		18.7585	1.08041	0.796284	20.6352		18.7563	1.04479	0.79644	20.5975		18.4993	1.72996	0.78219	21.0114		18.4993	1.72986	0.78215	21.0113		18.4993	1.70549	0.794826	20.9996		18.4993	1.77916	0.781242	21.0597		0.27708	0.0266168	0.0403454	0.00582239
22	14.2961	1.35042	1.02283	16.6694		14.2959	1.37329	1.01454	16.6837		14.3433	1.88068	1.02409	17.248		14.2817	1.33743	1.0246	16.6437		14.2809	1.38775	1.02485	16.6935		14.1586	1.80402	1.01935	16.982		14.1586	1.80402	1.01935	16.982		14.1586	1.79308	1.02818	16.9798		14.1586	1.93053	0.979901	17.069		0.0320256	0.000243245	0.0228769	0.00829115
23	-10.8269	1.85718	-0.389957	-9.3597		-10.8422	1.85215	-0.382976	-9.37304		-10.9946	1.48667	-0.377923	-9.88587		-10.997	1.85211	-0.381045	-9.52592		-10.9935	1.86534	-0.382276	-9.51041		-10.889	1.54279	-0.38384	-9.73006		-10.889	1.54385	-0.383647	-9.7288		-10.889	1.53194	-0.382154	-9.73923		-10.889	1.40609	-0.317287	-9.80021		0.156116	0.0152913	0.00503098	0.00698056
MAE (kJ/mol)																																														0.412204	0.0352603	0.0436616	0.00985785
RMS (kJ/mol)																																														0.604318	0.0522586	0.0608745	0.0135723
MAX (kJ/mol)																																														1.41799	0.155912	0.181643	0.0450173
[truncated: 37 more columns]

## Sheet: NWH_cc-pVQZ-F12
2625.5	Canonical MP2-F12					Canonical MP2-F12, DF aux basis: aug-cc-pVQZ-RI					Local MP2-F12, CABS domain = BPEDo, T_trf=0.99995					Local MP2-F12, CABS domain = BPEDo, T_trf=0.99999					Local MP2-F12, CABS domain = BPEDo, T_trf=0.999995					Local MP2-F12, CABS domain = ED, BPtrf=BPEDo					Local MP2-F12, CABS domain = PCD, BPtrf=BPEDo					Local MP2-F12, CABS domain = BPEDo, BPtrf=BPEDo					Local MP2-F12, CABS domain = BPo, BPtrf=BPEDo					Canonical MP2-F12	Canonical MP2-F12, DF aux basis: aug-cc-pVQZ-RI
	MP2	F12	Coupling	MP2-F12		MP2	F12	Coupling	MP2-F12		MP2	F12	Coupling	MP2-F12		MP2	F12	Coupling	MP2-F12		MP2	F12	Coupling	MP2-F12		MP2	F12	Coupling	MP2-F12		MP2	F12	Coupling	MP2-F12		MP2	F12	Coupling	MP2-F12		MP2	F12	Coupling	MP2-F12		MP2-F12 wrt CBS	MP2	F12	Coupling
Molecule	Correlation energy contributions (Hartree)																																													Relative error of correlation energy contributions (%)
1	-0.0328141	-0.00148875	6.30022e-05	-0.0342398		-0.0327962	-0.00149675	5.2725e-05	-0.0342402		-0.0327961	-0.00149675	5.27221e-05	-0.0342401		-0.0327961	-0.00149675	5.27221e-05	-0.0342401		-0.0327961	-0.00149675	5.27221e-05	-0.0342401		-0.0327961	-0.00149675	5.27221e-05	-0.0342401		-0.0327961	-0.00149675	5.27221e-05	-0.0342401		-0.0327961	-0.00149675	5.27221e-05	-0.0342401		-0.0327961	-0.00149675	5.27221e-05	-0.0342401		0.0289922	0.0544721	0.537359	16.3124
205	-1.14414	-0.0403057	-4.34773e-05	-1.18449		-1.14402	-0.0404234	-5.99964e-05	-1.1845		-1.14366	-0.0404811	-5.9546e-05	-1.1842		-1.14368	-0.0404953	-5.87683e-05	-1.18424		-1.14368	-0.0404958	-5.88153e-05	-1.18424		-1.14365	-0.0404464	-5.95717e-05	-1.18416		-1.14365	-0.0404473	-5.91704e-05	-1.18416		-1.14365	-0.0404478	-5.85516e-05	-1.18416		-1.14365	-0.0404909	-1.97275e-05	-1.18416		0.00113314	0.0103756	0.292042	37.9948
206	-1.14646	-0.0407763	6.77198e-05	-1.18716		-1.14636	-0.0408786	5.29643e-05	-1.18718		-1.14615	-0.0408603	5.71089e-05	-1.18696		-1.14615	-0.0409151	5.66926e-05	-1.187		-1.14615	-0.0409173	5.66586e-05	-1.18701		-1.14611	-0.0408233	5.35968e-05	-1.18688		-1.14611	-0.0408249	5.40556e-05	-1.18688		-1.14611	-0.0408283	5.74703e-05	-1.18688		-1.14611	-0.0408548	8.08029e-05	-1.18688		0.00126587	0.00859953	0.250753	21.7889
209	-1.11186	-0.0416058	-0.000370939	-1.15384		-1.11168	-0.0417568	-0.000415835	-1.15385		-1.11167	-0.0417387	-0.000409794	-1.15382		-1.11166	-0.0417647	-0.000410186	-1.15384		-1.11168	-0.0417623	-0.000410166	-1.15385		-1.1116	-0.0416673	-0.000415262	-1.15368		-1.1116	-0.0416673	-0.000415262	-1.15368		-1.1116	-0.0416728	-0.000409711	-1.15368		-1.1116	-0.0417818	-0.000314611	-1.1537		0.00213014	0.0165378	0.362776	12.1034
210	-2.27438	-0.0822561	-0.000712353	-2.35735		-2.27404	-0.0825429	-0.000786421	-2.35737		-2.27369	-0.0824607	-0.000783267	-2.35694		-2.27391	-0.082578	-0.000784001	-2.35727		-2.27391	-0.082574	-0.000784062	-2.35727		-2.27368	-0.0821618	-0.000789391	-2.35663		-2.27368	-0.0821618	-0.000789391	-2.35663		-2.27368	-0.0821686	-0.000783633	-2.35663		-2.27368	-0.0824354	-0.000546803	-2.35666		0.0171787	0.0148977	0.348638	10.3975
211	-1.31471	-0.0499215	-0.000722491	-1.36535		-1.31455	-0.0500943	-0.000723881	-1.36537		-1.31448	-0.0501111	-0.00072269	-1.36532		-1.31454	-0.0501042	-0.000722372	-1.36536		-1.31454	-0.0501009	-0.000722332	-1.36536		-1.3144	-0.0500551	-0.000725404	-1.36518		-1.3144	-0.0500551	-0.000725404	-1.36518		-1.3144	-0.0500577	-0.000723808	-1.36518		-1.3144	-0.0501759	-0.000630724	-1.36521		0.0114569	0.0117602	0.346133	0.192377
212	-1.31277	-0.050057	-0.000690635	-1.36352		-1.31262	-0.05023	-0.000691508	-1.36354		-1.31256	-0.050264	-0.000690501	-1.36351		-1.31261	-0.0502398	-0.000690018	-1.36354		-1.31261	-0.0502388	-0.000690019	-1.36354		-1.31254	-0.0502239	-0.00069293	-1.36345		-1.31254	-0.0502239	-0.00069293	-1.36345		-1.31254	-0.0502262	-0.000691321	-1.36345		-1.31254	-0.0503461	-0.00059495	-1.36348		0.0114298	0.0117987	0.345513	0.126456
213	-0.358269	-0.013798	-5.20314e-05	-0.372119		-0.358201	-0.0138532	-6.9708e-05	-0.372123		-0.358199	-0.0138688	-5.71485e-05	-0.372125		-0.358199	-0.0138646	-5.71485e-05	-0.372121		-0.358199	-0.0138646	-5.71485e-05	-0.372121		-0.358192	-0.0137849	-7.18595e-05	-0.372049		-0.358192	-0.0137849	-7.18595e-05	-0.372049		-0.358192	-0.0137965	-5.93082e-05	-0.372048		-0.358192	-0.0138051	-5.14776e-05	-0.372049		0.0126051	0.0191709	0.40049	33.9729
214	-0.607541	-0.0223057	-0.000233843	-0.63008		-0.607469	-0.0223945	-0.000228232	-0.630092		-0.607455	-0.0223888	-0.000225841	-0.63007		-0.607468	-0.0223975	-0.0002255	-0.630091		-0.607469	-0.0223977	-0.000225526	-0.630092		-0.607457	-0.0223874	-0.000228423	-0.630073		-0.607457	-0.0223874	-0.000228423	-0.630073		-0.607457	-0.02239	-0.000225744	-0.630073		-0.607457	-0.0224229	-0.000199415	-0.63008		0.00712337	0.0117927	0.398016	2.39927
215	-0.972132	-0.0365448	-0.000444769	-1.00912		-0.971988	-0.0366955	-0.000454949	-1.00914		-0.971994	-0.0366664	-0.000450157	-1.00911		-0.971986	-0.0367013	-0.000450256	-1.00914		-0.971987	-0.0367007	-0.000450279	-1.00914		-0.971917	-0.0366556	-0.000454399	-1.00903		-0.971917	-0.0366556	-0.000454399	-1.00903		-0.971917	-0.0366609	-0.000449764	-1.00903		-0.971917	-0.0367869	-0.000350139	-1.00905		0.0213928	0.0148134	0.412294	2.28878
216	-1.3976	-0.05059	-0.000759101	-1.44895		-1.39741	-0.0507697	-0.000795158	-1.44897		-1.3973	-0.0507507	-0.000795306	-1.44885		-1.39733	-0.050785	-0.000794635	-1.44891		-1.39733	-0.0507815	-0.000794667	-1.44891		-1.39717	-0.0507111	-0.000796599	-1.44868		-1.39717	-0.0507107	-0.000797095	-1.44868		-1.39717	-0.0507129	-0.000795783	-1.44868		-1.39717	-0.0508273	-0.00069916	-1.4487		0.00270736	0.0142034	0.355317	4.74993
217	-2.79352	-0.0971344	-0.00164021	-2.8923		-2.79318	-0.0974617	-0.00168865	-2.89233		-2.7926	-0.0974871	-0.00168469	-2.89178		-2.79295	-0.0975267	-0.00168299	-2.89216		-2.79295	-0.0975256	-0.00168325	-2.89215		-2.79241	-0.0973846	-0.00169275	-2.89149		-2.79241	-0.0973844	-0.00169325	-2.89149		-2.79241	-0.0973933	-0.00168571	-2.89149		-2.79241	-0.0976749	-0.00144686	-2.89153		0.0126313	0.0122922	0.336949	2.95285
219	-2.09507	-0.0743742	-0.00124217	-2.17068		-2.09481	-0.0746232	-0.00127414	-2.17071		-2.09456	-0.0746401	-0.00127144	-2.17047		-2.0948	-0.0746372	-0.00127186	-2.17071		-2.09481	-0.0746329	-0.00127191	-2.17071		-2.09405	-0.074555	-0.00127482	-2.16988		-2.09405	-0.074555	-0.00127482	-2.16988		-2.09405	-0.0745581	-0.00127236	-2.16988		-2.09405	-0.0749005	-0.000981248	-2.16993		0.0273376	0.012189	0.334834	2.57367
220	-2.05852	-0.0732793	-0.00118263	-2.13298		-2.05825	-0.0735359	-0.001221	-2.13301		-2.05798	-0.0734737	-0.00122067	-2.13267		-2.05804	-0.0735736	-0.0012202	-2.13283		-2.05804	-0.0735738	-0.0012202	-2.13283		-2.05786	-0.0732191	-0.00122527	-2.1323		-2.05786	-0.0732191	-0.00122547	-2.1323		-2.05786	-0.0732239	-0.00122139	-2.1323		-2.05786	-0.0734558	-0.00102062	-2.13233		0.00850256	0.013126	0.350194	3.24431
221	-2.19666	-0.0805987	-0.0010253	-2.27829		-2.19651	-0.0808274	-0.000984148	-2.27832		-2.19593	-0.080652	-0.000976187	-2.27756		-2.19606	-0.0809161	-0.000975953	-2.27795		-2.19606	-0.0808957	-0.000975953	-2.27793		-2.19571	-0.0803871	-0.000984455	-2.27708		-2.19571	-0.0803871	-0.000984455	-2.27708		-2.19571	-0.0803978	-0.000976503	-2.27709		-2.19571	-0.0805889	-0.000826042	-2.27713		0.0245485	0.00693534	0.283792	4.0136
222	-2.19884	-0.0816738	-0.00131925	-2.28183		-2.19868	-0.0819075	-0.00127534	-2.28187		-2.19804	-0.0818456	-0.00127605	-2.28117		-2.19819	-0.0819	-0.0012758	-2.28137		-2.19822	-0.081961	-0.00127566	-2.28146		-2.19762	-0.0815955	-0.00127728	-2.28049		-2.19762	-0.0815958	-0.00127731	-2.28049		-2.19762	-0.0815977	-0.00127652	-2.28049		-2.19762	-0.081764	-0.00115153	-2.28053		0.0226642	0.00697539	0.286123	3.32794
223	-1.51042	-0.0573777	-0.000396961	-1.56819		-1.51016	-0.0575876	-0.000463417	-1.56821		-1.50989	-0.0573703	-0.000458313	-1.56772		-1.50997	-0.0575835	-0.000457291	-1.56801		-1.50997	-0.0576074	-0.000457356	-1.56803		-1.50987	-0.0572046	-0.0004645	-1.56754		-1.50987	-0.057204	-0.00046534	-1.56754		-1.50987	-0.0572112	-0.000458157	-1.56754		-1.50987	-0.0573562	-0.000328849	-1.56755		0.000524747	0.0172771	0.365816	16.7413
224	-1.5362	-0.0567682	-0.000421151	-1.59339		-1.53596	-0.0569685	-0.000480518	-1.5934		-1.53575	-0.0568576	-0.000475366	-1.59308		-1.53594	-0.0569805	-0.000475417	-1.5934		-1.53594	-0.0569726	-0.000475435	-1.59339		-1.53565	-0.0567506	-0.000480416	-1.59289		-1.53565	-0.0567506	-0.000480416	-1.59289		-1.53565	-0.0567561	-0.00047542	-1.59289		-1.53565	-0.0569362	-0.000315729	-1.59291		0.00768897	0.0159408	0.352804	14.0963
901	-0.515893	-0.0193434	2.07327e-05	-0.535216		-0.515825	-0.0194032	5.21946e-06	-0.535223		-0.515825	-0.0194066	5.19021e-06	-0.535226		-0.515825	-0.0194032	5.18496e-06	-0.535223		-0.515825	-0.0194031	5.20269e-06	-0.535223		-0.515825	-0.0194075	5.19822e-06	-0.535227		-0.515825	-0.0194075	5.19822e-06	-0.535227		-0.515825	-0.0194075	5.19021e-06	-0.535227		-0.515825	-0.0194298	2.68638e-05	-0.535228		0.00398659	0.0131327	0.308753	74.8249
903	-0.54426	-0.0208107	-0.000135447	-0.565206		-0.544161	-0.0208903	-0.000160728	-0.565212		-0.54416	-0.0208963	-0.000157448	-0.565214		-0.544161	-0.0208938	-0.00015737	-0.565212		-0.544161	-0.0208934	-0.000157373	-0.565211		-0.544101	-0.0208668	-0.000160962	-0.565129		-0.544101	-0.0208668	-0.000160962	-0.565129		-0.544101	-0.02087	-0.000157621	-0.565129		-0.544101	-0.020909	-0.000121399	-0.565131		0.0100201	0.0181027	0.382533	18.6649
907	-0.696129	-0.0259994	-0.000254151	-0.722382		-0.696014	-0.0260978	-0.000278486	-0.72239		-0.695991	-0.0260948	-0.000276191	-0.722362		-0.696013	-0.0261015	-0.000275968	-0.722391		-0.696013	-0.0261015	-0.000275968	-0.722391		-0.695911	-0.0260431	-0.000279085	-0.722233		-0.695911	-0.0260431	-0.000279085	-0.722233		-0.695911	-0.0260456	-0.000276534	-0.722233		-0.695911	-0.0261001	-0.0002261	-0.722237		0.00932449	0.0164319	0.378468	9.57479
908	-0.891403	-0.0333348	-0.000367423	-0.925105		-0.891261	-0.0334569	-0.000397255	-0.925115		-0.891255	-0.0334676	-0.00039263	-0.925115		-0.89126	-0.033462	-0.000392751	-0.925114		-0.89126	-0.0334615	-0.00039276	-0.925114		-0.891215	-0.0334421	-0.000397022	-0.925054		-0.891215	-0.0334421	-0.000397022	-0.925054		-0.891215	-0.0334464	-0.000392611	-0.925054		-0.891215	-0.0335386	-0.000313366	-0.925067		0.00247829	0.0159024	0.366398	8.11914
910	-0.959139	-0.0363226	-0.000230643	-0.995693		-0.958972	-0.0364557	-0.000274636	-0.995703		-0.958957	-0.0364417	-0.000272662	-0.995671		-0.958966	-0.0364595	-0.000272544	-0.995698		-0.958966	-0.0364581	-0.000272544	-0.995697		-0.95896	-0.0364164	-0.000274688	-0.995651		-0.95896	-0.0364164	-0.000274688	-0.995651		-0.95896	-0.0364188	-0.00027263	-0.995651		-0.95896	-0.0365194	-0.000182792	-0.995662		0.000547448	0.0174345	0.366437	19.0738
912	-1.20733	-0.0437496	-0.000674843	-1.25176		-1.20716	-0.0439059	-0.000703282	-1.25177		-1.20712	-0.0439064	-0.000700796	-1.25173		-1.20715	-0.0439123	-0.000700274	-1.25176		-1.20715	-0.0439111	-0.000700265	-1.25176		-1.207	-0.0438764	-0.000705176	-1.25158		-1.207	-0.0438764	-0.000705176	-1.25158		-1.207	-0.0438801	-0.000702066	-1.25158		-1.207	-0.0439721	-0.000624766	-1.25159		0.00498086	0.014045	0.357196	4.21427
913	-1.36019	-0.0489214	-0.000796591	-1.4099		-1.36	-0.049096	-0.000824441	-1.40992		-1.35986	-0.0490591	-0.000821744	-1.40974		-1.35997	-0.0491001	-0.000820923	-1.40989		-1.35997	-0.0491028	-0.000820903	-1.4099		-1.35986	-0.0489945	-0.000826776	-1.40968		-1.35986	-0.0489945	-0.0008268	-1.40968		-1.35986	-0.0489987	-0.000823074	-1.40968		-1.35986	-0.049105	-0.000733326	-1.4097		0.00496128	0.0136123	0.356775	3.49622
916	-0.584467	-0.0225036	-0.000110685	-0.607082		-0.584368	-0.0225955	-0.000127099	-0.607091		-0.584366	-0.0225928	-0.000124601	-0.607084		-0.584367	-0.0225986	-0.000124273	-0.60709		-0.584367	-0.0225981	-0.000124269	-0.60709		-0.584366	-0.0225832	-0.000127371	-0.607076		-0.584366	-0.0225832	-0.000127371	-0.607076		-0.584366	-0.0225859	-0.00012456	-0.607076		-0.584366	-0.0226325	-8.41119e-05	-0.607082		0.0112335	0.0169968	0.408313	14.8304
926	-0.871924	-0.0366442	-0.000358702	-0.908927		-0.871826	-0.0367594	-0.000352952	-0.908938		-0.871816	-0.0367606	-0.000351398	-0.908928		-0.871824	-0.0367594	-0.000351279	-0.908935		-0.871824	-0.0367601	-0.00035129	-0.908936		-0.871816	-0.0367562	-0.000353017	-0.908925		-0.871816	-0.0367562	-0.000353017	-0.908925		-0.871816	-0.036758	-0.000351413	-0.908925		-0.871816	-0.0368469	-0.000284857	-0.908948		0.0147516	0.0112689	0.314548	1.60316
927	-0.906821	-0.038398	-0.000392132	-0.945611		-0.906704	-0.0385203	-0.000396278	-0.945621		-0.906686	-0.0384906	-0.000394472	-0.945571		-0.906703	-0.0385222	-0.000394435	-0.94562		-0.906703	-0.0385221	-0.000394434	-0.945619		-0.906621	-0.0382919	-0.00039658	-0.94531		-0.906621	-0.0382919	-0.00039658	-0.94531		-0.906621	-0.0382945	-0.000394673	-0.94531		-0.906621	-0.0383961	-0.000313073	-0.94533		0.0104439	0.0128763	0.318412	1.05739
928	-0.799329	-0.0321793	-0.000259664	-0.831768		-0.799216	-0.0322894	-0.000272636	-0.831778		-0.799189	-0.0322572	-0.000271305	-0.831717		-0.799214	-0.032298	-0.000271134	-0.831783		-0.799215	-0.032298	-0.000271139	-0.831784		-0.799188	-0.0322475	-0.0002731	-0.831709		-0.799188	-0.0322475	-0.0002731	-0.831709		-0.799188	-0.0322492	-0.000271601	-0.831709		-0.799188	-0.0323182	-0.000214121	-0.83172		0.0072844	0.0141626	0.342044	4.99564
931	-1.21324	-0.048916	-0.000565481	-1.26272		-1.2131	-0.0490743	-0.00056686	-1.26274		-1.21304	-0.0490601	-0.000564016	-1.26267		-1.2131	-0.0490818	-0.000564414	-1.26274		-1.2131	-0.049076	-0.000564367	-1.26274		-1.21296	-0.0489426	-0.00056721	-1.26247		-1.21296	-0.0489426	-0.00056721	-1.26247		-1.21296	-0.0489457	-0.000564631	-1.26247		-1.21296	-0.0490738	-0.000465514	-1.26249		0.018372	0.0117963	0.323784	0.243949
932	-1.39983	-0.0558148	-0.000632175	-1.45628		-1.39966	-0.0559968	-0.000640613	-1.4563		-1.39959	-0.0560216	-0.000637828	-1.45625		-1.39965	-0.0560057	-0.000637918	-1.4563		-1.39966	-0.0560059	-0.000637894	-1.4563		-1.39948	-0.0559238	-0.000640918	-1.45604		-1.39948	-0.0559238	-0.000640918	-1.45604		-1.39948	-0.0559274	-0.000638076	-1.45604		-1.39948	-0.056087	-0.000509899	-1.45607		0.0168374	0.0123166	0.326018	1.33476
933	-1.61684	-0.0644278	-0.000608159	-1.68187		-1.61662	-0.0646402	-0.000630922	-1.68189		-1.61644	-0.0644691	-0.000625295	-1.68154		-1.61651	-0.0646427	-0.000625129	-1.68178		-1.61652	-0.0646438	-0.00062514	-1.68179		-1.61638	-0.064227	-0.000631799	-1.68124		-1.61638	-0.0642272	-0.000631867	-1.68124		-1.61638	-0.0642341	-0.000625519	-1.68124		-1.61638	-0.0644049	-0.00048635	-1.68127		0.0127696	0.0133829	0.329685	3.74298
935	-0.511017	-0.0190162	-7.55267e-05	-0.530109		-0.510939	-0.0190842	-9.23925e-05	-0.530116		-0.510938	-0.0190849	-9.23736e-05	-0.530115		-0.510938	-0.0190842	-9.23773e-05	-0.530115		-0.510938	-0.0190842	-9.23773e-05	-0.530115		-0.510938	-0.019092	-9.23975e-05	-0.530123		-0.510938	-0.019092	-9.23975e-05	-0.530123		-0.510938	-0.019092	-9.23736e-05	-0.530123		-0.510938	-0.0191248	-5.93771e-05	-0.530122		0.00557464	0.0153701	0.358017	22.3309
936	-0.520911	-0.0193954	-0.000154392	-0.54046		-0.520837	-0.019461	-0.000169934	-0.540468		-0.520837	-0.019466	-0.000164881	-0.540467		-0.520836	-0.0194662	-0.000165017	-0.540467		-0.520836	-0.0194651	-0.000165059	-0.540466		-0.520834	-0.0194329	-0.000169492	-0.540437		-0.520834	-0.0194329	-0.000169492	-0.540437		-0.520834	-0.019437	-0.000164625	-0.540436		-0.520834	-0.0194765	-0.000128046	-0.540439		0.00380838	0.0142074	0.338029	10.0663
937	-0.551669	-0.0211801	-0.000156206	-0.573005		-0.551577	-0.0212548	-0.000180015	-0.573011		-0.551573	-0.02126	-0.000180027	-0.573013		-0.551573	-0.0212548	-0.000180027	-0.573008		-0.551573	-0.0212548	-0.000180027	-0.573008		-0.551573	-0.02126	-0.000180027	-0.573013		-0.551573	-0.02126	-0.000180027	-0.573013		-0.551573	-0.02126	-0.000180027	-0.573013		-0.551573	-0.0213059	-0.000138566	-0.573018		0.00463677	0.0166672	0.352673	15.2416
941	-0.706046	-0.0264781	-0.000293486	-0.732817		-0.705934	-0.026576	-0.00031654	-0.732826		-0.705929	-0.0265891	-0.000312968	-0.732831		-0.705931	-0.0265797	-0.000312998	-0.732824		-0.705932	-0.0265795	-0.00031306	-0.732825		-0.705925	-0.0265461	-0.000316927	-0.732788		-0.705925	-0.0265461	-0.000316927	-0.732788		-0.705925	-0.0265494	-0.000313502	-0.732788		-0.705925	-0.0266209	-0.000251796	-0.732798		0.000749971	0.0158913	0.369944	7.85503
942	-0.890023	-0.0332821	-0.00034242	-0.923648		-0.889885	-0.0334	-0.000372789	-0.923658		-0.889834	-0.0334126	-0.000371078	-0.923617		-0.889884	-0.0334053	-0.000370593	-0.92366		-0.889884	-0.0334032	-0.000370598	-0.923658		-0.88978	-0.0333824	-0.000373541	-0.923536		-0.88978	-0.0333824	-0.000373541	-0.923536		-0.88978	-0.0333846	-0.000371317	-0.923536		-0.88978	-0.0334685	-0.00029612	-0.923544		0.000170208	0.0154841	0.354134	8.86889
944	-0.951755	-0.0364888	-0.000215166	-0.988459		-0.951583	-0.0366245	-0.000261573	-0.988469		-0.951521	-0.0365309	-0.000255289	-0.988308		-0.951539	-0.0366081	-0.000255027	-0.988403		-0.951542	-0.036631	-0.000254902	-0.988428		-0.951452	-0.0364642	-0.000261595	-0.988178		-0.951452	-0.0364642	-0.000261595	-0.988178		-0.951452	-0.0364701	-0.000255172	-0.988177		-0.951452	-0.0365544	-0.000180735	-0.988187		0.00291994	0.0180882	0.371906	21.568
946	-1.22087	-0.0439221	-0.000588757	-1.26538		-1.2207	-0.0440781	-0.0006145	-1.2654		-1.22068	-0.0441055	-0.000619546	-1.2654		-1.22068	-0.0440973	-0.000619567	-1.26539		-1.22068	-0.0440986	-0.000619556	-1.2654		-1.22063	-0.0440869	-0.00062325	-1.26534		-1.22063	-0.0440869	-0.00062325	-1.26534		-1.22063	-0.0440903	-0.000619826	-1.26534		-1.22063	-0.0442574	-0.00047854	-1.26537		0.0132254	0.0136586	0.355018	4.3724
947	-1.35307	-0.0487643	-0.000764361	-1.40259		-1.35288	-0.048942	-0.000793371	-1.40261		-1.3528	-0.0489943	-0.000795434	-1.40259		-1.35284	-0.0489574	-0.000795326	-1.40259		-1.35287	-0.048949	-0.000795434	-1.40261		-1.3528	-0.0489937	-0.000795733	-1.40259		-1.3528	-0.0489937	-0.000795733	-1.40259		-1.3528	-0.0489943	-0.000795434	-1.40259		-1.3528	-0.0491409	-0.000663986	-1.4026		0.00295476	0.0140367	0.364322	3.7953
950	-0.592704	-0.0229356	-0.000214553	-0.615854		-0.59261	-0.0230238	-0.000229162	-0.615863		-0.592608	-0.0230308	-0.000228025	-0.615867		-0.592609	-0.0230272	-0.000228025	-0.615864		-0.592609	-0.0230248	-0.000228025	-0.615862		-0.592607	-0.0230153	-0.000229251	-0.615851		-0.592607	-0.0230153	-0.000229251	-0.615851		-0.592607	-0.0230163	-0.000228123	-0.615851		-0.592607	-0.0230771	-0.000176224	-0.61586		0.00914314	0.0158431	0.384667	6.80914
960	-0.869849	-0.0364504	-0.00032741	-0.906627		-0.869746	-0.0365696	-0.000323163	-0.906639		-0.869729	-0.0365646	-0.00032145	-0.906615		-0.869745	-0.0365723	-0.000321266	-0.906638		-0.869745	-0.0365722	-0.000321264	-0.906638		-0.869687	-0.0365182	-0.000323241	-0.906528		-0.869687	-0.0365182	-0.000323241	-0.906528		-0.869687	-0.0365207	-0.000321345	-0.906529		-0.869687	-0.0366133	-0.000252546	-0.906553		0.0185875	0.0118311	0.327091	1.29718
961	-0.909579	-0.0375407	-0.000428065	-0.947547		-0.909454	-0.0376726	-0.000434051	-0.947561		-0.909442	-0.0376207	-0.000430435	-0.947493		-0.909452	-0.0376776	-0.000430267	-0.94756		-0.909452	-0.0376774	-0.000430267	-0.94756		-0.90941	-0.0375045	-0.000434178	-0.947349		-0.90941	-0.0375045	-0.000434178	-0.947349		-0.90941	-0.0375097	-0.000430432	-0.94735		-0.90941	-0.037632	-0.000337234	-0.947379		0.00861403	0.0136967	0.351229	1.39857
962	-0.804247	-0.0323873	-0.000376588	-0.837011		-0.804132	-0.0324992	-0.000391162	-0.837022		-0.804125	-0.032481	-0.000389535	-0.836996		-0.80413	-0.0325015	-0.000389271	-0.837021		-0.80413	-0.0325001	-0.000389271	-0.83702		-0.804127	-0.0324738	-0.00039128	-0.836992		-0.804127	-0.0324738	-0.00039128	-0.836992		-0.804127	-0.0324754	-0.000389445	-0.836992		-0.804127	-0.0325736	-0.000311969	-0.837012		0.00833418	0.0143553	0.345586	3.87011
965	-1.20576	-0.0486553	-0.000514185	-1.25493		-1.20561	-0.0488138	-0.000517383	-1.25495		-1.20553	-0.0485522	-0.000512661	-1.2546		-1.20557	-0.0488236	-0.000511818	-1.25491		-1.20557	-0.0488205	-0.000511839	-1.25491		-1.20553	-0.0484988	-0.000518068	-1.25454		-1.20553	-0.0484988	-0.000518068	-1.25454		-1.20553	-0.0485045	-0.000512693	-1.25454		-1.20553	-0.0486339	-0.00041313	-1.25457		0.0130288	0.0120108	0.325861	0.621925
966	-1.39372	-0.0556502	-0.000553203	-1.44992		-1.39355	-0.0558318	-0.000561195	-1.44994		-1.39344	-0.0555393	-0.000555383	-1.44953		-1.39354	-0.0558523	-0.000555488	-1.44995		-1.39354	-0.0558377	-0.000555528	-1.44994		-1.39342	-0.0554097	-0.0005611	-1.44939		-1.39342	-0.0554097	-0.0005611	-1.44939		-1.39342	-0.0554158	-0.000555518	-1.44939		-1.39342	-0.0555527	-0.000444367	-1.44942		0.0156981	0.0123807	0.32633	1.44468
967	-1.62074	-0.0641206	-0.000585048	-1.68544		-1.62052	-0.0643308	-0.00061046	-1.68546		-1.62031	-0.0641002	-0.000602929	-1.68501		-1.62047	-0.0643329	-0.000602595	-1.6854		-1.62047	-0.064342	-0.000602592	-1.68542		-1.62022	-0.0638314	-0.000610369	-1.68466		-1.62022	-0.0638314	-0.000610369	-1.68466		-1.62022	-0.0638409	-0.000602503	-1.68466		-1.62022	-0.0640362	-0.0004451	-1.6847		0.016672	0.0132676	0.327846	4.34356
MAE (%)																																														0.0100728	0.0147108	0.350891	9.97738
RMS (%)																																														0.0122144	0.0158836	0.349688	16.1242
MAX (%)																																														0.0289922	0.0544721	0.537359	74.8249
Reaction	Correlation energy contributions to reaction energies (kJ/mol)																																													Absolute error of correlation energy contributions to reaction energies (kJ/mol)
1	-6.08262	-1.23569	0.291948	-7.02636		-6.13545	-1.19509	0.296578	-7.03396		-6.55279	-0.995716	0.306277	-7.24223		-6.46337	-1.10209	0.303143	-7.26232		-6.46749	-1.10668	0.303177	-7.271		-6.44203	-0.989739	0.297124	-7.13464		-6.44203	-0.991434	0.297275	-7.13618		-6.44203	-0.999043	0.304615	-7.13645		-6.44203	-0.955635	0.263943	-7.13372		0.0746949	0.0528293	0.0405949	0.00463061
2	-132.982	2.5088	0.0775159	-130.396		-133.058	2.54843	0.118802	-130.391		-132.207	2.66928	0.0953635	-129.443		-132.808	2.49786	0.0954933	-130.215		-132.741	2.49564	0.0952272	-130.15		-132.523	3.07899	0.107994	-129.337		-132.524	3.07899	0.107994	-129.337		-132.524	3.09025	0.0939644	-129.34		-132.524	2.96233	0.216391	-129.345		1.19211	0.0759433	0.0396329	0.0412863
3	5.07883	-0.355924	0.083638	4.80654		5.07956	-0.356341	0.0849942	4.80821		5.05136	-0.401282	0.0845123	4.7346		5.05677	-0.355907	0.0849466	4.78581		5.05765	-0.362094	0.0848366	4.7804		4.89728	-0.443034	0.0852609	4.53951		4.89728	-0.443034	0.0852609	4.53951		4.89728	-0.44243	0.0852957	4.54015		4.89728	-0.446838	0.0939244	4.54437		0.0015176	0.00072881	0.000417016	0.00135623
4	-16.5983	-1.15833	-0.417179	-18.1738		-16.5887	-1.17574	-0.412227	-18.1766		-16.6452	-1.07333	-0.438897	-18.1574		-16.5905	-1.15299	-0.440055	-18.1836		-16.5914	-1.15085	-0.440047	-18.1823		-16.4551	-1.26925	-0.404635	-18.129		-16.4551	-1.26926	-0.404635	-18.129		-16.4551	-1.24548	-0.432452	-18.133		-16.4551	-1.46753	-0.260571	-18.1832		0.572007	0.00965496	0.0174133	0.00495243
5	-167.886	2.80414	0.0104882	-165.071		-167.933	2.84671	0.0186959	-165.068		-166.954	2.67999	0.0298328	-164.244		-167.707	2.75613	0.0307786	-164.92		-167.695	2.74089	0.0302646	-164.924		-167.144	2.74111	0.0154737	-164.387		-167.144	2.73984	0.016761	-164.387		-167.144	2.72791	0.0296744	-164.386		-167.144	2.58943	0.149404	-164.405		1.21717	0.0469463	0.0425745	0.00820771
6	95.9506	2.87469	0.156316	98.9816		95.9895	2.85476	0.139516	98.9838		96.0394	3.06215	0.1333	99.2348		96.5224	2.79236	0.135624	99.4504		96.5445	2.78069	0.135767	99.461		95.026	3.50725	0.130085	98.6633		95.026	3.50737	0.129567	98.6629		95.026	3.50282	0.133815	98.6626		95.026	3.79312	-0.103364	98.7157		1.08147	0.0389481	0.0199251	0.0168001
7	-5.7064	-2.82263	-0.771762	-9.30079		-5.70369	-2.83564	-0.764535	-9.30386		-5.54393	-3.13379	-0.787295	-9.46501		-5.58714	-2.58318	-0.78724	-8.95756		-5.66094	-2.79714	-0.78687	-9.24495		-5.00402	-3.17278	-0.768813	-8.94562		-5.00403	-3.17345	-0.768883	-8.94636		-5.00403	-3.15018	-0.787704	-8.94191		-5.00403	-3.08541	-0.854572	-8.944		0.110553	0.00270809	0.0130102	0.00722642
8	-67.6936	1.60002	-0.0635119	-66.1571		-67.7358	1.62526	-0.044898	-66.1555		-67.8811	1.34613	-0.0447734	-66.5798		-68.2005	1.58333	-0.0475888	-66.6648		-68.2063	1.66666	-0.0474673	-66.5871		-67.7025	1.19191	-0.0417881	-66.5524		-67.7025	1.19044	-0.0395818	-66.5517		-67.7025	1.19484	-0.0453232	-66.553		-67.7025	1.10261	0.0344473	-66.5655		0.300034	0.0422011	0.0252461	0.0186139
9	12.801	0.859278	-0.252729	13.4075		12.8293	0.837335	-0.25628	13.4104		12.8298	0.844666	-0.256154	13.4183		12.8293	0.837297	-0.25615	13.4104		12.8292	0.837249	-0.256196	13.4102		12.8298	0.828248	-0.256238	13.4018		12.8298	0.828248	-0.256238	13.4018		12.8298	0.828187	-0.256154	13.4018		12.8298	0.800816	-0.226426	13.4042		0.0215701	0.0283383	0.0219428	0.00355128
10	-13.1734	-0.136521	-0.459791	-13.7697		-13.157	-0.15185	-0.459865	-13.7687		-13.1584	-0.155975	-0.446522	-13.7609		-13.156	-0.165548	-0.446866	-13.7685		-13.1569	-0.162698	-0.447023	-13.7666		-13.1531	-0.0665711	-0.45865	-13.6783		-13.1531	-0.0665712	-0.45865	-13.6783		-13.1531	-0.0776028	-0.445849	-13.6765		-13.1531	-0.122561	-0.406717	-13.6824		0.11006	0.0164277	0.0153297	7.45589e-05
11	-19.4518	-0.97005	-0.0545028	-20.4764		-19.4691	-0.957156	-0.0506362	-20.4769		-19.4635	-0.955016	-0.059279	-20.4778		-19.4617	-0.947829	-0.0594859	-20.469		-19.4617	-0.948914	-0.0594759	-20.47		-19.6183	-1.03259	-0.0500539	-20.701		-19.6183	-1.03259	-0.0500539	-20.701		-19.6183	-1.02407	-0.0588273	-20.7012		-19.6183	-1.04221	-0.0450727	-20.7056		0.0789479	0.0172706	0.0128941	0.00386669
12	-26.0377	-1.25673	-0.103274	-27.3977		-26.0435	-1.25556	-0.099911	-27.3989		-26.0912	-1.29779	-0.096558	-27.4855		-26.0385	-1.25547	-0.0972213	-27.3912		-26.0424	-1.25488	-0.0973846	-27.3947		-26.2925	-1.32062	-0.0993541	-27.7124		-26.2925	-1.32062	-0.0993541	-27.7124		-26.2925	-1.32267	-0.0970602	-27.7122		-26.2925	-1.36726	-0.0674648	-27.7272		0.162436	0.00574198	0.00116914	0.00336325
13	3.62254	0.138262	0.0656463	3.82645		3.61219	0.149485	0.0642358	3.82591		3.73176	0.144438	0.056585	3.93279		3.6108	0.148701	0.0581761	3.81767		3.6121	0.152942	0.0581879	3.82323		3.76757	0.156762	0.0616507	3.98598		3.76757	0.156762	0.0616507	3.98598		3.76757	0.162136	0.0559099	3.98562		3.76757	0.183812	0.0452795	3.99666		0.0560651	0.0103494	0.0112227	0.00141053
14	19.3867	-0.436348	0.0406368	18.991		19.3997	-0.443186	0.0342974	18.9908		19.5208	-0.234197	0.0456146	19.3323		19.4987	-0.390173	0.0459924	19.1545		19.4927	-0.454042	0.0463188	19.085		19.712	-0.125485	0.0343748	19.6209		19.712	-0.125488	0.0343748	19.6209		19.712	-0.134768	0.0458383	19.6231		19.712	-0.091822	0.00540144	19.6256		0.0900916	0.0129537	0.0068381	0.0063394
15	-35.5454	-0.452904	0.226017	-35.7723		-35.5528	-0.45201	0.233098	-35.7717		-35.5931	-0.522749	0.21332	-35.9025		-35.5182	-0.485785	0.211897	-35.7921		-35.5074	-0.492217	0.211902	-35.7877		-35.804	-0.552585	0.215097	-36.1415		-35.804	-0.552585	0.215097	-36.1415		-35.804	-0.551791	0.215922	-36.1399		-35.804	-0.749024	0.383916	-36.1691		0.603026	0.00739487	0.000893421	0.00708069
16	18.6957	0.412445	0.0846202	19.1927		18.7082	0.404254	0.0815767	19.194		18.54	0.170142	0.0690777	18.7792		18.7064	0.374779	0.0672058	19.1484		18.6605	0.403699	0.0668696	19.1311		18.5416	0.00224829	0.0815047	18.6254		18.5416	0.00221358	0.0815663	18.6254		18.5416	0.0115924	0.0725692	18.6258		18.5416	-0.0942692	0.18205	18.6294		0.292467	0.0125299	0.00819106	0.00304352
17	-21.6238	-1.13406	-0.272707	-23.0306		-21.6381	-1.12445	-0.267966	-23.0305		-21.6373	-1.14995	-0.271539	-23.0588		-21.6388	-1.12534	-0.2724	-23.0365		-21.638	-1.12023	-0.272411	-23.0307		-21.6368	-1.1344	-0.267488	-23.0387		-21.6368	-1.1344	-0.267488	-23.0387		-21.6368	-1.12994	-0.271906	-23.0387		-21.6368	-1.16737	-0.241841	-23.046		0.0312055	0.014278	0.00960858	0.00474085
18	5.4474	0.50882	0.0821573	6.03838		5.45962	0.498417	0.0782099	6.03625		5.4812	0.51454	0.0786282	6.07436		5.4595	0.491206	0.0787981	6.0295		5.45951	0.493321	0.0788324	6.03166		5.5902	0.624907	0.0781784	6.29328		5.5902	0.624907	0.0781784	6.29328		5.5902	0.623102	0.0789455	6.29224		5.5902	0.613228	0.0848317	6.28826		0.0903875	0.0122258	0.0104026	0.00394741
19	-7.23976	2.25092	-0.0943415	-5.08318		-7.21923	2.22574	-0.0991735	-5.09267		-7.23545	2.28409	-0.0944197	-5.04577		-7.21888	2.21757	-0.0940767	-5.09538		-7.21888	2.21788	-0.0940794	-5.09508		-7.32268	2.06737	-0.0987136	-5.35403		-7.32268	2.06737	-0.0987136	-5.35403		-7.32268	2.06057	-0.093884	-5.356		-7.32268	2.00621	-0.0634342	-5.3799		0.0449834	0.0205237	0.0251785	0.00483203
20	-12.9125	-0.546127	-0.306983	-13.7656		-12.9066	-0.551007	-0.31119	-13.7688		-12.9611	-0.587512	-0.310412	-13.859		-12.9065	-0.534449	-0.310169	-13.7511		-12.9061	-0.530578	-0.310156	-13.7468		-12.9663	-0.594146	-0.310281	-13.8707		-12.9663	-0.594146	-0.310281	-13.8707		-12.9663	-0.593813	-0.309399	-13.8695		-12.9663	-0.670747	-0.256898	-13.8939		0.0240687	0.00589916	0.00487959	0.00420725
21	19.6438	0.684393	0.134677	20.4629		19.6483	0.683955	0.129903	20.4622		19.7172	1.33338	0.134832	21.1854		19.7542	0.677854	0.138089	20.5701		19.7485	0.670951	0.137911	20.5574		19.5053	1.16532	0.129023	20.7997		19.5053	1.16532	0.129023	20.7997		19.5053	1.15848	0.136365	20.8002		19.5053	1.15483	0.137535	20.7977		0.179752	0.00447149	0.000437429	0.00477411
22	16.0439	0.432288	0.207343	16.6835		16.0442	0.433241	0.208514	16.686		16.1597	1.2663	0.216459	17.6424		16.0466	0.402855	0.216419	16.6659		16.0569	0.441589	0.216251	16.7147		15.8887	1.34965	0.209561	17.4479		15.8887	1.34965	0.209561	17.4479		15.8887	1.34313	0.216757	17.4486		15.8887	1.40285	0.172053	17.4636		0.0461664	0.000371025	0.000953198	0.00117097
23	-10.2447	0.806623	0.0606783	-9.37742		-10.2483	0.812379	0.0537244	-9.38215		-10.151	0.968411	0.0587224	-9.12382		-10.3843	0.813382	0.0591622	-9.51174		-10.386	0.792327	0.0592016	-9.53442		-10.0895	1.03858	0.0562641	-8.99466		-10.0897	1.03898	0.0564419	-8.99423		-10.0895	1.0324	0.0604291	-8.99668		-10.0895	0.967901	0.108303	-9.0133		0.173834	0.00353417	0.00575576	0.00695395
MAE (kJ/mol)																																														0.284983	0.0192291	0.0145439	0.00706218
RMS (kJ/mol)																																														0.470395	0.0271021	0.0192868	0.0110193
MAX (kJ/mol)																																														1.21717	0.0759433	0.0425745	0.0412863
[truncated: 37 more columns]

## Sheet: S66_aug-cc-pV5Z
2625.5
System	HF energy (Hartree)	MP2-F12 correlation energy (Hartree)
Acetamide-Uracil	-620.755	-2.49074
Acetamide-Uracil_1	-208.077	-0.8573
Acetamide-Uracil_2	-412.653	-1.62705
Acetamide_Dimer	-416.175	-1.72085
Acetamide_Dimer_1	-208.077	-0.857237
Acetamide_Dimer_2	-208.077	-0.857234
Acetic_Acid-Uracil	-640.599	-2.52147
Acetic_Acid-Uracil_1	-227.921	-0.888363
Acetic_Acid-Uracil_2	-412.654	-1.62682
Acetic_Acid_Dimer	-455.866	-1.78282
Acetic_Acid_Dimer_1	-227.921	-0.888481
Acetic_Acid_Dimer_2	-227.921	-0.888491
Benzene-Acetamide_NH-pi	-438.878	-1.89767
Benzene-Acetamide_NH-pi_1	-230.797	-1.03487
Benzene-Acetamide_NH-pi_2	-208.079	-0.856435
Benzene-Acetic_Acid_OH-pi	-458.722	-1.93018
Benzene-Acetic_Acid_OH-pi_1	-230.797	-1.03486
Benzene-Acetic_Acid_OH-pi_2	-227.923	-0.887764
Benzene-Acetic_Acid	-458.718	-1.93223
Benzene-Acetic_Acid_1	-230.797	-1.03482
Benzene-Acetic_Acid_2	-227.923	-0.887884
Benzene-Cyclopentane	-426.037	-1.99041
Benzene-Cyclopentane_1	-230.797	-1.03481
Benzene-Cyclopentane_2	-195.244	-0.943438
Benzene-Ethene	-308.863	-1.40819
Benzene-Ethene_1	-230.797	-1.03476
Benzene-Ethene_2	-78.0705	-0.36503
Benzene-Ethyne_CH-pi	-307.652	-1.379
Benzene-Ethyne_CH-pi_1	-230.797	-1.03483
Benzene-Ethyne_CH-pi_2	-76.8544	-0.338829
Benzene-Methanol_OH-pi	-345.898	-1.51675
Benzene-Methanol_OH-pi_1	-230.797	-1.03485
Benzene-Methanol_OH-pi_2	-115.101	-0.473849
Benzene-Methylamine_NH-pi	-326.058	-1.48597
Benzene-Methylamine_NH-pi_1	-230.797	-1.03482
Benzene-Methylamine_NH-pi_2	-95.2628	-0.443089
Benzene-N-methylacetamide_NH-pi	-477.918	-2.0911
Benzene-N-methylacetamide_NH-pi_1	-230.797	-1.03487
Benzene-N-methylacetamide_NH-pi_2	-247.122	-1.0452
Benzene-Neopentane	-427.213	-2.02154
Benzene-Neopentane_1	-230.797	-1.0348
Benzene-Neopentane_2	-196.419	-0.977343
Benzene-Pyridine_CH-pi	-477.592	-2.11721
Benzene-Pyridine_CH-pi_1	-230.797	-1.03483
Benzene-Pyridine_CH-pi_2	-246.796	-1.07398
Benzene-Pyridine_pi-pi	-477.587	-2.12343
Benzene-Pyridine_pi-pi_1	-230.797	-1.03481
Benzene-Pyridine_pi-pi_2	-246.796	-1.07392
Benzene-Uracil_pi-pi	-643.447	-2.67857
Benzene-Uracil_pi-pi_1	-230.797	-1.03484
Benzene-Uracil_pi-pi_2	-412.656	-1.62583
Benzene-Water_OH-pi	-306.865	-1.33275
Benzene-Water_OH-pi_1	-230.797	-1.03484
Benzene-Water_OH-pi_2	-76.0669	-0.293267
Benzene_Dimer_CH-pi	-461.592	-2.07816
Benzene_Dimer_CH-pi_1	-230.797	-1.03482
Benzene_Dimer_CH-pi_2	-230.797	-1.03482
Benzene_Dimer_pi-pi	-461.588	-2.08366
Benzene_Dimer_pi-pi_1	-230.797	-1.03479
Benzene_Dimer_pi-pi_2	-230.797	-1.03479
Cyclopentane-Neopentane	-391.66	-1.92844
Cyclopentane-Neopentane_1	-195.244	-0.943294
Cyclopentane-Neopentane_2	-196.419	-0.977286
Cyclopentane_Dimer	-390.484	-1.89616
Cyclopentane_Dimer_1	-195.244	-0.943404
Cyclopentane_Dimer_2	-195.244	-0.943398
Ethene-Pentane	-274.487	-1.34129
Ethene-Pentane_1	-78.0705	-0.365041
Ethene-Pentane_2	-196.419	-0.969777
Ethyne-Acetic_Acid_OH-pi	-304.782	-1.23068
Ethyne-Acetic_Acid_OH-pi_1	-76.8542	-0.338927
Ethyne-Acetic_Acid_OH-pi_2	-227.923	-0.887775
Ethyne-Pentane	-273.271	-1.31438
Ethyne-Pentane_1	-76.8545	-0.338748
Ethyne-Pentane_2	-196.419	-0.969824
Ethyne-Water_CH-O	-152.925	-0.633099
Ethyne-Water_CH-O_1	-76.8543	-0.338867
Ethyne-Water_CH-O_2	-76.0671	-0.293091
Ethyne_Dimer_CH-pi	-153.71	-0.679385
Ethyne_Dimer_CH-pi_1	-76.8545	-0.338728
Ethyne_Dimer_CH-pi_2	-76.8544	-0.338769
Methanol-Methylamine	-210.37	-0.922932
Methanol-Methylamine_1	-115.101	-0.474215
Methanol-Methylamine_2	-95.2629	-0.443031
Methanol-N-methylacetamide	-362.231	-1.52415
Methanol-N-methylacetamide_1	-115.101	-0.474142
Methanol-N-methylacetamide_2	-247.122	-1.04508
Methanol-Pyridine	-361.903	-1.55376
Methanol-Pyridine_1	-115.101	-0.474219
Methanol-Pyridine_2	-246.796	-1.07386
Methanol-Water	-191.174	-0.769607
Methanol-Water_1	-115.101	-0.473911
Methanol-Water_2	-76.0671	-0.293114
Methanol_Dimer	-230.208	-0.951698
Methanol_Dimer_1	-115.101	-0.473968
Methanol_Dimer_2	-115.101	-0.47389
Methylamine-Methanol	-210.366	-0.920451
Methylamine-Methanol_1	-95.2628	-0.443062
Methylamine-Methanol_2	-115.101	-0.473851
Methylamine-N-methylacetamide	-342.387	-1.49475
Methylamine-N-methylacetamide_1	-95.2627	-0.443102
Methylamine-N-methylacetamide_2	-247.122	-1.04502
Methylamine-Pyridine	-342.058	-1.52521
Methylamine-Pyridine_1	-95.2627	-0.443096
Methylamine-Pyridine_2	-246.796	-1.07394
Methylamine-Water	-171.337	-0.74145
Methylamine-Water_1	-95.2629	-0.443034
Methylamine-Water_2	-76.0665	-0.293521
Methylamine_Dimer	-190.527	-0.891645
Methylamine_Dimer_1	-95.2627	-0.443108
Methylamine_Dimer_2	-95.2628	-0.44306
N-methylacetamide-Ethene	-325.191	-1.41623
N-methylacetamide-Ethene_1	-247.122	-1.04505
N-methylacetamide-Ethene_2	-78.0705	-0.365103
N-methylacetamide-Methanol	-362.228	-1.52415
N-methylacetamide-Methanol_1	-247.122	-1.04504
N-methylacetamide-Methanol_2	-115.101	-0.473848
N-methylacetamide-Methylamine	-342.39	-1.49522
N-methylacetamide-Methylamine_1	-247.121	-1.04525
N-methylacetamide-Methylamine_2	-95.2628	-0.443074
N-methylacetamide-Pentane	-443.536	-2.02693
N-methylacetamide-Pentane_1	-247.122	-1.04512
N-methylacetamide-Pentane_2	-196.419	-0.969823
N-methylacetamide-Water	-323.194	-1.34138
N-methylacetamide-Water_1	-247.121	-1.04539
N-methylacetamide-Water_2	-76.0671	-0.293097
N-methylacetamide_Dimer	-494.25	-2.09766
N-methylacetamide_Dimer_1	-247.121	-1.04558
N-methylacetamide_Dimer_2	-247.121	-1.04534
Neopentane-Pentane	-392.835	-1.95526
Neopentane-Pentane_1	-196.419	-0.969768
Neopentane-Pentane_2	-196.419	-0.977301
Neopentane_Dimer	-392.836	-1.9602
Neopentane_Dimer_1	-196.419	-0.977287
Neopentane_Dimer_2	-196.419	-0.977287
Pentane-Acetamide	-404.495	-1.83564
Pentane-Acetamide_1	-196.419	-0.969808
Pentane-Acetamide_2	-208.079	-0.856284
Pentane-Acetic_Acid	-424.339	-1.86594
Pentane-Acetic_Acid_1	-196.419	-0.96977
Pentane-Acetic_Acid_2	-227.923	-0.887745
Pentane_Dimer	-392.833	-1.95152
Pentane_Dimer_1	-196.419	-0.969769
Pentane_Dimer_2	-196.419	-0.969768
Pyridine-Ethene	-324.862	-1.44775
Pyridine-Ethene_1	-246.796	-1.07386
Pyridine-Ethene_2	-78.0705	-0.365058
Pyridine-Ethyne	-323.654	-1.41571
Pyridine-Ethyne_1	-246.796	-1.07389
Pyridine-Ethyne_2	-76.8541	-0.339014
Pyridine-Uracil_pi-pi	-659.448	-2.71745
Pyridine-Uracil_pi-pi_1	-246.796	-1.07406
Pyridine-Uracil_pi-pi_2	-412.655	-1.62595
Pyridine_Dimer_CH-N	-493.593	-2.15341
Pyridine_Dimer_CH-N_1	-246.796	-1.07407
Pyridine_Dimer_CH-N_2	-246.796	-1.07407
Pyridine_Dimer_CH-pi	-493.59	-2.15657
Pyridine_Dimer_CH-pi_1	-246.796	-1.07398
Pyridine_Dimer_CH-pi_2	-246.796	-1.07398
Pyridine_Dimer_pi-pi	-493.586	-2.16305
Pyridine_Dimer_pi-pi_1	-246.796	-1.07396
Pyridine_Dimer_pi-pi_2	-246.796	-1.07395
Uracil-Cyclopentane	-607.895	-2.5822
Uracil-Cyclopentane_1	-412.656	-1.62586
Uracil-Cyclopentane_2	-195.244	-0.943384
Uracil-Ethene	-490.724	-1.99974
Uracil-Ethene_1	-412.656	-1.62582
Uracil-Ethene_2	-78.0705	-0.365085
Uracil-Ethyne	-489.509	-1.97245
Uracil-Ethyne_1	-412.656	-1.6258
Uracil-Ethyne_2	-76.8543	-0.338856
Uracil-Neopentane	-609.071	-2.6133
Uracil-Neopentane_1	-412.656	-1.62584
Uracil-Neopentane_2	-196.419	-0.977352
Uracil-Pentane	-609.069	-2.6103
Uracil-Pentane_1	-412.656	-1.62587
Uracil-Pentane_2	-196.419	-0.969795
Uracil_Dimer_HB	-825.328	-3.26096
Uracil_Dimer_HB_1	-412.654	-1.6269
Uracil_Dimer_HB_2	-412.654	-1.62677
Uracil_Dimer_pi-pi	-825.309	-3.27131
Uracil_Dimer_pi-pi_1	-412.655	-1.62619
Uracil_Dimer_pi-pi_2	-412.655	-1.62619
Water-Methanol	-191.174	-0.770527
Water-Methanol_1	-76.0668	-0.293319
Water-Methanol_2	-115.101	-0.473914
Water-Methylamine	-171.337	-0.740595
Water-Methylamine_1	-76.0665	-0.293508
Water-Methylamine_2	-95.2629	-0.443028
Water-N-methylacetamide	-323.197	-1.34267
Water-N-methylacetamide_1	-76.0666	-0.293456
Water-N-methylacetamide_2	-247.121	-1.0454
Water-Pyridine	-322.87	-1.37175
Water-Pyridine_1	-76.0666	-0.293506
Water-Pyridine_2	-246.796	-1.07386
Water_Dimer	-152.14	-0.588569
Water_Dimer_1	-76.0669	-0.293274
Water_Dimer_2	-76.0671	-0.293121
	Contributions to interaction energies (kJ/mol)
Acetamide-Uracil	-64.1413	-16.7859
Acetamide_Dimer	-51.5793	-16.7423
Acetic_Acid-Uracil	-65.8319	-16.5201
Acetic_Acid_Dimer	-65.3632	-15.3599
Benzene-Acetamide_NH-pi	-3.6504	-16.6873
Benzene-Acetic_Acid_OH-pi	-2.88339	-19.8371
Benzene-Acetic_Acid	5.24087	-25.009
Benzene-Cyclopentane	11.9484	-31.913
Benzene-Ethene	11.9596	-22.063
Benzene-Ethyne_CH-pi	-0.968331	-14.0228
Benzene-Methanol_OH-pi	0.555899	-21.1285
Benzene-Methylamine_NH-pi	4.53267	-21.1725
Benzene-N-methylacetamide_NH-pi	2.13438	-28.9468
Benzene-Neopentane	8.88823	-24.6628
Benzene-Pyridine_CH-pi	3.91828	-22.062
Benzene-Pyridine_pi-pi	15.1036	-38.5894
Benzene-Uracil_pi-pi	14.3556	-46.9944
Benzene-Water_OH-pi	-3.21231	-12.1815
Benzene_Dimer_CH-pi	6.02702	-22.3943
Benzene_Dimer_pi-pi	16.533	-36.9731
Cyclopentane-Neopentane	9.6345	-20.6462
Cyclopentane_Dimer	10.7842	-24.5615
Ethene-Pentane	7.57798	-16.9952
Ethyne-Acetic_Acid_OH-pi	-10.9489	-10.4523
Ethyne-Pentane	6.10786	-15.2402
Ethyne-Water_CH-O	-9.26097	-2.99446
Ethyne_Dimer_CH-pi	-2.17955	-4.95605
Methanol-Methylamine	-17.8153	-14.9294
Methanol-N-methylacetamide	-21.9137	-12.9381
Methanol-Pyridine	-17.8032	-14.929
Methanol-Water	-14.6499	-6.78142
Methanol_Dimer	-14.8115	-10.0804
Methylamine-Methanol	-3.81748	-9.28708
Methylamine-N-methylacetamide	-6.23635	-17.3923
Methylamine-Pyridine	1.92996	-21.4597
Methylamine-Water	-18.954	-12.8522
Methylamine_Dimer	-3.83351	-14.3828
N-methylacetamide-Ethene	2.27817	-15.9701
N-methylacetamide-Methanol	-13.1829	-13.8077
N-methylacetamide-Methylamine	-14.5211	-18.1086
N-methylacetamide-Pentane	11.6677	-31.4623
N-methylacetamide-Water	-14.3188	-7.59861
N-methylacetamide_Dimer	-19.3307	-17.7264
Neopentane-Pentane	9.66151	-21.5127
Neopentane_Dimer	6.9922	-14.7739
Pentane-Acetamide	8.98843	-25.06
Pentane-Acetic_Acid	8.70152	-22.1217
Pentane_Dimer	14.0461	-31.4719
Pyridine-Ethene	10.9778	-23.1781
Pyridine-Ethyne	-10.6057	-7.35831
Pyridine-Uracil_pi-pi	8.62077	-45.7932
Pyridine_Dimer_CH-N	-4.88776	-13.8463
Pyridine_Dimer_CH-pi	3.6023	-22.5948
Pyridine_Dimer_pi-pi	13.906	-39.7605
Uracil-Cyclopentane	13.2104	-34.0334
Uracil-Ethene	5.8131	-23.1948
Uracil-Ethyne	1.54939	-20.4579
Uracil-Neopentane	8.61044	-26.5406
Uracil-Pentane	14.3714	-38.4395
Uracil_Dimer_HB	-53.8471	-19.145
Uracil_Dimer_pi-pi	1.51918	-49.6776
Water-Methanol	-15.57	-8.64963
Water-Methylamine	-19.3266	-10.6573
Water-N-methylacetamide	-24.2445	-10.0199
Water-Pyridine	-18.5991	-11.5065
Water_Dimer	-15.3648	-5.70872

[truncated: 13 more sheets: S66_aug-cc-pV6Z, S66_aug-cc-pV(5,6)Z, S66_cc-pVDZ-F12, S66_cc-pVTZ-F12, S66_cc-pVQZ-F12, ISOL_aug-cc-pVQZ, ISOL_aug-cc-pV5Z, ISOL_aug-cc-pV6Z, ISOL_aug-cc-pV(Q,5)Z, ISOL_aug-cc-pV(5,6)Z, ISOL_cc-pVDZ-F12, ISOL_cc-pVTZ-F12, L7_cc-pVDZ-F12]
